# Supplementary material for: N-(2-Carb­oxy­eth­yl)-2,5-dide­oxy-2,5-imino-d-mannonic acid [(3R,4R,5R)-1-(2-carb­oxy­eth­yl)-3,4-dihy­droxy-5-hy­droxy­methyl-l-proline]
Source: Acta Crystallogr Sect E Struct Rep Online. 2012 Sep 5;68(Pt 10):o2865–6. doi: 10.1107/S1600536812037488 (PMC3470222; doi:10.1107/S1600536812037488)
Supplement: Supplementary file 1 [file e-68-o2865-sup1.cif]

##############################################################################
#                                                                            #
# This CIF contains the data in a paper accepted for publication in          #
# Acta Crystallographica Section E. It conforms to the requirements of       #
# Notes for Authors for Acta Crystallographica Section E, and has been       #
# peer reviewed under the auspices of the IUCr Commission on Journals.       #
#                                                                            #
# Full details of the Crystallographic Information File format               #
# are given in the paper "The Crystallographic Information File (CIF):       #
# a New Standard Archive File for Crystallography" by S. R. Hall, F. H.      #
# Allen and I. D. Brown [Acta Cryst. (1991), A47, 655-685].                  #
#                                                                            #
# The current version of the core CIF dictionary is obtainable from          #
# ftp://ftp.iucr.org/pub/cif_core.dic.                                       #
#                                                                            #
# Software is freely available for graphical display of the structure(s)     #
# in this CIF. For information consult the CIF software page                 #
# http://www.iucr.org/resources/cif/software.                                #
#                                                                            #
# This file may be used for bona fide research purposes within the           #
# scientific community so long as proper attribution is given to the journal # 
# article from which it was obtained.                                        #
#                                                                            #
##############################################################################
data_global
_audit_creation_method     CRYSTALS_ver_14.23
_journal_date_recd_electronic     2012-08-24
_journal_date_accepted     2012-08-30
_journal_name_full     'Acta Crystallographica, Section E'
_journal_year     2012
_journal_volume     68
_journal_issue     10
_journal_page_first     o2865
_journal_page_last     o2866
_journal_paper_category     QO
_journal_paper_doi     10.1107/S1600536812037488
_journal_coeditor_code     LH5524
_publ_contact_author_name     'Sarah Jenkinson'
_publ_contact_author_address
;
 Department of Organic Chemistry,
 Chemistry Research Laboratory,
 University of Oxford,
 Oxford OX1 3TA
 England
;
_publ_contact_author_email     'sarah.jenkinson@chem.ox.ac.uk'
_publ_contact_author_fax     '+44 1865 000000'
_publ_contact_author_phone     '+44 1865 275655'
_publ_section_title
;\
<i>N</i>-(2-Carboxyethyl)-2,5-dideoxy-2,5-imino-<i>D</i>-mannonic acid
[(3<i>R</i>,4<i>R</i>,5<i>R</i>)-1-(2-carboxyethyl)-3,4-dihydroxy-5-\
hydroxymethyl-<i>L</i>-proline]
;
loop_
    _publ_author_name
    _publ_author_address
    'Edgeley, David S.'
;
Department of Chemical Crystallography, Chemistry Research Laboratory,
University of Oxford, Oxford OX1 3TA, England
;
    'Mart\'inez, R. Fernando'
;
Department of Organic Chemistry, Chemistry Research Laboratory,
University of Oxford, Oxford OX1 3TA, England
;
    'Jenkinson, Sarah F.'
;
Department of Organic Chemistry, Chemistry Research Laboratory,
University of Oxford, Oxford OX1 3TA, England
;
    'Nash, Robert J.'
;
Phytoquest Limited, IBERS, Plas Gogerddan, Aberystwyth,
Ceredigion SY23 3EB
Wales
;
    'Fleet, George W. J.'
;
Department of Organic Chemistry, Chemistry Research Laboratory,
University of Oxford, Oxford OX1 3TA, England
;
    'Thompson, Amber L.'
;
Department of Chemical Crystallography, Chemistry Research Laboratory,
University of Oxford, Oxford OX1 3TA, England
;
_chemical_name_systematic     .
_chemical_melting_point     .
data_I
_chemical_name_systematic
;
<i>N</i>-(2-Carboxyethyl)-2,5-dideoxy-2,5-imino-<i>D</i>-mannonic acid
;
_chemical_name_common
;
(3<i>R</i>,4<i>R</i>,5<i>R</i>)-1-(2-carboxyethyl)-3,4-dihydroxy-5-
hydroxymethyl-<i>L</i>-proline
;
_chemical_formula_moiety     'C9 H15 N1 O7'
_chemical_formula_sum     'C9 H15 N1 O7'
_chemical_formula_iupac     'C9 H15 N1 O7'
_chemical_formula_weight     249.22
_symmetry_cell_setting     orthorhombic
_symmetry_space_group_name_H-M     'P 21 21 21'
_symmetry_space_group_name_Hall     'P 2ac 2ab'
loop_
    _symmetry_equiv_pos_as_xyz
    'x,y,z'
    '-x+1/2,-y,z+1/2'
    'x+1/2,-y+1/2,-z'
    '-x,y+1/2,-z+1/2'
_cell_length_a     8.52420(10)
_cell_length_b     8.57070(10)
_cell_length_c     14.3585(3)
_cell_angle_alpha     90
_cell_angle_beta     90
_cell_angle_gamma     90
_cell_volume     1049.01(3)
_cell_formula_units_Z     4
_cell_measurement_reflns_used     1401
_cell_measurement_theta_min     5
_cell_measurement_theta_max     27
_cell_measurement_temperature     190
_exptl_crystal_description     'plate'
_exptl_crystal_colour     'colourless'
_exptl_crystal_size_max     0.320
_exptl_crystal_size_mid     0.300
_exptl_crystal_size_min     0.110
_exptl_crystal_density_diffrn     1.578
_exptl_crystal_density_meas     ?
_exptl_crystal_density_method     'not measured'
_exptl_crystal_F_000     528
_exptl_absorpt_coefficient_mu     0.137
_exptl_absorpt_correction_type     multi-scan
_exptl_absorpt_process_details     '(DENZO/SCALEPACK; Otwinowski & Minor, 1997)'
_exptl_absorpt_correction_T_min     0.93
_exptl_absorpt_correction_T_max     0.99
_exptl_special_details
;
The crystal was placed in the cold stream of an Oxford Cryosystems open-flow
nitrogen cryostat (Cosier & Glazer, 1986) with a nominal stability of 0.1 K.
;
_diffrn_ambient_temperature     190
_diffrn_radiation_type     'Mo K\a'
_diffrn_radiation_wavelength     0.71073
_diffrn_radiation_monochromator     'graphite'
_diffrn_measurement_device_type     'Nonius KappaCCD'
_diffrn_measurement_device     'Area'
_diffrn_measurement_method     \w
_diffrn_reflns_number     18435
_diffrn_reflns_av_R_equivalents     0.009
_diffrn_reflns_theta_min     5.326
_diffrn_reflns_theta_max     27.467
_diffrn_reflns_theta_full     27.467
_diffrn_measured_fraction_theta_max     0.990
_diffrn_measured_fraction_theta_full     0.990
_diffrn_reflns_limit_h_min     -11
_diffrn_reflns_limit_h_max     11
_diffrn_reflns_limit_k_min     -11
_diffrn_reflns_limit_k_max     11
_diffrn_reflns_limit_l_min     -18
_diffrn_reflns_limit_l_max     18
_diffrn_standards_number     0
_diffrn_standards_interval_count     .
_diffrn_standards_interval_time     .
_diffrn_standards_decay_%     .
_refine_special_details     ?
_reflns_number_total     1385
_reflns_number_gt     1321
_reflns_threshold_expression     I>2\s(I)
_refine_ls_structure_factor_coef     Fsqd
_refine_ls_matrix_type     full
_refine_ls_R_factor_all     0.0259
_refine_ls_R_factor_gt     0.0242
_refine_ls_wR_factor_all     0.0615
_refine_ls_wR_factor_gt     0.0589
_refine_ls_wR_factor_ref     0.0615
_refine_ls_goodness_of_fit_ref     0.9311
_refine_ls_number_reflns     1385
_refine_ls_number_parameters     155
_refine_ls_number_restraints     0
_refine_ls_hydrogen_treatment     constr
_refine_ls_weighting_scheme     calc
_refine_ls_weighting_details
;
 Method, part 1, Chebychev polynomial, (Watkin, 1994; Prince, 1982)
 [weight] = 1.0/[A~0~*T~0~(x)+A~1~*T~1~(x) ... +A~n-1~]*T~n-1~(x)]
 where A~i~ are the Chebychev coefficients listed below and x= Fcalc/Fmax
 Method = Robust Weighting (Prince, 1982)
 W = [weight] * [1-(deltaF/6*sigmaF)^2^]^2^
 A~i~ are:
 24.6 39.9 23.9 10.2 2.48
;
_atom_sites_solution_hydrogens     difmap
_atom_sites_solution_primary     Other
_refine_ls_shift/su_max     0.0004353
_refine_ls_shift/su_mean     0.0000465
_refine_diff_density_max     0.21
_refine_diff_density_min     -0.14
_refine_ls_extinction_method     'Larson (1970), Equation 22'
_refine_ls_extinction_coef      19E1(2)
loop_
    _atom_type_symbol
    _atom_type_scat_Cromer_Mann_a1
    _atom_type_scat_Cromer_Mann_a2
    _atom_type_scat_Cromer_Mann_a3
    _atom_type_scat_Cromer_Mann_a4
    _atom_type_scat_Cromer_Mann_b1
    _atom_type_scat_Cromer_Mann_b2
    _atom_type_scat_Cromer_Mann_b3
    _atom_type_scat_Cromer_Mann_b4
    _atom_type_scat_Cromer_Mann_c
    _atom_type_scat_dispersion_real
    _atom_type_scat_dispersion_imag
    _atom_type_scat_source
    C 2.3100 1.0200 1.5886 0.8650 20.8439 10.2075 0.5687 51.6512 0.2156 0.0033
                                                                          0.0016
                                'International Tables Vol C 4.2.6.8 and 6.1.1.4'
    H 0.4930 0.3229 0.1402 0.0408 10.5109 26.1257 3.1424 57.7998 0.0030 0.0000
                                                                          0.0000
                                'International Tables Vol C 4.2.6.8 and 6.1.1.4'
    N 12.2126 3.1322 2.0125 1.1663 0.0057 9.8933 28.9975 0.5826 -11.5290 0.0061
                                                                          0.0033
                                'International Tables Vol C 4.2.6.8 and 6.1.1.4'
    O 3.0485 2.2868 1.5463 0.8670 13.2771 5.7011 0.3239 32.9089 0.2508 0.0106
                                                                          0.0060
                                'International Tables Vol C 4.2.6.8 and 6.1.1.4'
_computing_data_collection     'COLLECT (Nonius, 2001)'
_computing_cell_refinement     'DENZO/SCALEPACK (Otwinowski & Minor, 1997)'
_computing_data_reduction     'DENZO/SCALEPACK (Otwinowski & Minor, 1997)'
_computing_structure_solution     'Superflip (Palatinus & Chapuis, 2007)'
_computing_structure_refinement     'CRYSTALS (Betteridge <i>et al.</i>, 2003)'
_computing_molecular_graphics     'CAMERON (Watkin <i>et al.</i>, 1996)'
_computing_publication_material     'CRYSTALS (Betteridge <i>et al.</i>, 2003)'
loop_
    _atom_site_type_symbol
    _atom_site_label
    _atom_site_fract_x
    _atom_site_fract_y
    _atom_site_fract_z
    _atom_site_U_iso_or_equiv
    _atom_site_adp_type
    _atom_site_occupancy
    _atom_site_disorder_assembly
    _atom_site_disorder_group
    O O1 0.25779(14) 0.79237(13) 0.78008(7) 0.0203 Uani 1.0000 . .
    C C2 0.21884(17) 0.76687(17) 0.68515(10) 0.0156 Uani 1.0000 . .
    C C3 0.34616(17) 0.82784(16) 0.61866(10) 0.0153 Uani 1.0000 . .
    O O4 0.27181(12) 0.86546(13) 0.53261(7) 0.0199 Uani 1.0000 . .
    C C5 0.45582(16) 0.68918(15) 0.60409(9) 0.0148 Uani 1.0000 . .
    N N6 0.33646(14) 0.56002(13) 0.59290(8) 0.0141 Uani 1.0000 . .
    C C7 0.21204(16) 0.58889(17) 0.66539(10) 0.0144 Uani 1.0000 . .
    C C8 0.05081(18) 0.54093(16) 0.62872(10) 0.0155 Uani 1.0000 . .
    O O9 0.03760(13) 0.51412(12) 0.54371(7) 0.0196 Uani 1.0000 . .
    O O10 -0.05866(13) 0.53953(13) 0.68791(7) 0.0205 Uani 1.0000 . .
    C C11 0.39382(17) 0.39407(16) 0.59147(11) 0.0168 Uani 1.0000 . .
    C C12 0.51896(18) 0.36273(17) 0.51838(9) 0.0177 Uani 1.0000 . .
    C C13 0.48212(17) 0.41891(17) 0.42111(10) 0.0178 Uani 1.0000 . .
    O O14 0.57147(14) 0.35134(13) 0.35801(7) 0.0218 Uani 1.0000 . .
    O O15 0.38504(14) 0.51908(13) 0.40387(7) 0.0241 Uani 1.0000 . .
    C C16 0.56756(17) 0.66168(17) 0.68540(11) 0.0191 Uani 1.0000 . .
    O O17 0.66018(13) 0.79709(15) 0.69892(8) 0.0252 Uani 1.0000 . .
    H H21 0.1206 0.8129 0.6680 0.0190 Uiso 1.0000 . .
    H H31 0.3983 0.9179 0.6450 0.0177 Uiso 1.0000 . .
    H H51 0.5150 0.6992 0.5452 0.0178 Uiso 1.0000 . .
    H H71 0.2358 0.5326 0.7211 0.0155 Uiso 1.0000 . .
    H H111 0.3007 0.3304 0.5802 0.0199 Uiso 1.0000 . .
    H H112 0.4377 0.3698 0.6517 0.0210 Uiso 1.0000 . .
    H H121 0.5390 0.2510 0.5152 0.0211 Uiso 1.0000 . .
    H H122 0.6181 0.4132 0.5352 0.0221 Uiso 1.0000 . .
    H H162 0.6327 0.5676 0.6725 0.0238 Uiso 1.0000 . .
    H H161 0.5065 0.6450 0.7429 0.0230 Uiso 1.0000 . .
    H H171 0.7288 0.8063 0.6573 0.0384 Uiso 1.0000 . .
    H H141 0.5503 0.3854 0.3035 0.0342 Uiso 1.0000 . .
    H H11 0.1995 0.8611 0.8000 0.0308 Uiso 1.0000 . .
    H H41 0.3391 0.9087 0.5016 0.0308 Uiso 1.0000 . .
    H H61 0.2882 0.5748 0.5379 0.0220 Uiso 1.0000 . .
loop_
    _atom_site_aniso_label
    _atom_site_aniso_U_11
    _atom_site_aniso_U_22
    _atom_site_aniso_U_33
    _atom_site_aniso_U_12
    _atom_site_aniso_U_13
    _atom_site_aniso_U_23
    O1 0.0242(5) 0.0209(5) 0.0158(5) 0.0028(5) 0.0009(4) -0.0050(4)
    C2 0.0150(6) 0.0164(6) 0.0153(6) 0.0016(5) 0.0004(5) -0.0010(5)
    C3 0.0158(6) 0.0143(6) 0.0158(6) 0.0003(5) -0.0004(5) 0.0005(5)
    O4 0.0173(5) 0.0230(5) 0.0195(5) 0.0015(4) 0.0003(4) 0.0065(4)
    C5 0.0133(6) 0.0146(6) 0.0166(6) -0.0001(5) 0.0012(5) -0.0005(5)
    N6 0.0134(5) 0.0142(5) 0.0148(5) 0.0008(4) 0.0011(5) -0.0004(4)
    C7 0.0144(6) 0.0148(6) 0.0140(6) 0.0014(5) 0.0020(5) 0.0002(5)
    C8 0.0161(6) 0.0137(6) 0.0167(6) -0.0004(5) -0.0008(5) 0.0016(5)
    O9 0.0196(5) 0.0233(5) 0.0160(5) 0.0003(5) -0.0016(4) -0.0015(4)
    O10 0.0154(5) 0.0266(5) 0.0196(5) -0.0028(4) 0.0036(4) -0.0011(4)
    C11 0.0202(7) 0.0124(6) 0.0179(6) 0.0024(5) 0.0038(6) 0.0012(5)
    C12 0.0198(7) 0.0157(6) 0.0176(6) 0.0034(6) 0.0020(6) -0.0005(5)
    C13 0.0184(6) 0.0176(6) 0.0174(6) -0.0005(6) 0.0013(6) -0.0020(5)
    O14 0.0257(6) 0.0246(5) 0.0151(5) 0.0056(5) 0.0016(4) -0.0016(4)
    O15 0.0254(5) 0.0277(6) 0.0191(5) 0.0085(5) -0.0010(5) 0.0005(4)
    C16 0.0168(6) 0.0195(7) 0.0209(7) 0.0018(6) -0.0022(6) -0.0029(6)
    O17 0.0189(5) 0.0334(6) 0.0232(5) -0.0089(5) 0.0013(5) -0.0051(5)
loop_
    _geom_bond_atom_site_label_1
    _geom_bond_atom_site_label_2
    _geom_bond_site_symmetry_1
    _geom_bond_site_symmetry_2
    _geom_bond_distance
    _geom_bond_publ_flag
    O1 C2 . . 1.4198(17) no
    O1 H11 . . 0.822 no
    C2 C3 . . 1.537(2) no
    C2 C7 . . 1.553(2) no
    C2 H21 . . 0.958 no
    C3 O4 . . 1.4257(16) no
    C3 C5 . . 1.5263(19) no
    C3 H31 . . 0.968 no
    O4 H41 . . 0.815 no
    C5 N6 . . 1.5121(17) no
    C5 C16 . . 1.525(2) no
    C5 H51 . . 0.989 no
    N6 C7 . . 1.5064(17) no
    N6 C11 . . 1.5041(17) no
    N6 H61 . . 0.900 no
    C7 C8 . . 1.528(2) no
    C7 H71 . . 0.956 no
    C8 O9 . . 1.2471(17) no
    C8 O10 . . 1.2622(18) no
    C11 C12 . . 1.5204(19) no
    C11 H111 . . 0.976 no
    C11 H112 . . 0.965 no
    C12 C13 . . 1.5103(19) no
    C12 H121 . . 0.974 no
    C12 H122 . . 0.980 no
    C13 O14 . . 1.3177(18) no
    C13 O15 . . 1.2178(19) no
    O14 H141 . . 0.855 no
    C16 O17 . . 1.4171(18) no
    C16 H162 . . 0.997 no
    C16 H161 . . 0.987 no
    O17 H171 . . 0.840 no
loop_
    _geom_angle_atom_site_label_1
    _geom_angle_atom_site_label_2
    _geom_angle_atom_site_label_3
    _geom_angle_site_symmetry_1
    _geom_angle_site_symmetry_2
    _geom_angle_site_symmetry_3
    _geom_angle
    _geom_angle_publ_flag
    C2 O1 H11 . . . 107.6 no
    O1 C2 C3 . . . 112.26(12) no
    O1 C2 C7 . . . 109.60(12) no
    C3 C2 C7 . . . 104.29(11) no
    O1 C2 H21 . . . 112.8 no
    C3 C2 H21 . . . 108.5 no
    C7 C2 H21 . . . 109.0 no
    C2 C3 O4 . . . 107.53(11) no
    C2 C3 C5 . . . 104.65(11) no
    O4 C3 C5 . . . 109.24(11) no
    C2 C3 H31 . . . 110.6 no
    O4 C3 H31 . . . 111.2 no
    C5 C3 H31 . . . 113.2 no
    C3 O4 H41 . . . 105.3 no
    C3 C5 N6 . . . 99.93(10) no
    C3 C5 C16 . . . 113.45(11) no
    N6 C5 C16 . . . 112.86(11) no
    C3 C5 H51 . . . 111.2 no
    N6 C5 H51 . . . 108.4 no
    C16 C5 H51 . . . 110.5 no
    C5 N6 C7 . . . 106.26(10) no
    C5 N6 C11 . . . 118.36(11) no
    C7 N6 C11 . . . 113.18(11) no
    C5 N6 H61 . . . 107.3 no
    C7 N6 H61 . . . 105.2 no
    C11 N6 H61 . . . 105.7 no
    C2 C7 N6 . . . 105.15(11) no
    C2 C7 C8 . . . 111.15(12) no
    N6 C7 C8 . . . 110.54(11) no
    C2 C7 H71 . . . 109.5 no
    N6 C7 H71 . . . 110.3 no
    C8 C7 H71 . . . 110.1 no
    C7 C8 O9 . . . 117.91(13) no
    C7 C8 O10 . . . 115.82(12) no
    O9 C8 O10 . . . 126.19(15) no
    N6 C11 C12 . . . 113.87(12) no
    N6 C11 H111 . . . 105.5 no
    C12 C11 H111 . . . 110.9 no
    N6 C11 H112 . . . 108.5 no
    C12 C11 H112 . . . 108.0 no
    H111 C11 H112 . . . 110.1 no
    C11 C12 C13 . . . 115.85(12) no
    C11 C12 H121 . . . 109.2 no
    C13 C12 H121 . . . 107.9 no
    C11 C12 H122 . . . 111.0 no
    C13 C12 H122 . . . 105.4 no
    H121 C12 H122 . . . 107.1 no
    C12 C13 O14 . . . 112.05(12) no
    C12 C13 O15 . . . 123.65(13) no
    O14 C13 O15 . . . 124.25(14) no
    C13 O14 H141 . . . 111.0 no
    C5 C16 O17 . . . 109.05(12) no
    C5 C16 H162 . . . 109.3 no
    O17 C16 H162 . . . 112.2 no
    C5 C16 H161 . . . 109.5 no
    O17 C16 H161 . . . 107.4 no
    H162 C16 H161 . . . 109.4 no
    C16 O17 H171 . . . 111.5 no
loop_
    _geom_hbond_atom_site_label_D
    _geom_hbond_atom_site_label_H
    _geom_hbond_atom_site_label_A
    _geom_hbond_site_symmetry_D
    _geom_hbond_site_symmetry_H
    _geom_hbond_site_symmetry_A
    _geom_hbond_distance_DH
    _geom_hbond_distance_HA
    _geom_hbond_distance_DA
    _geom_hbond_angle_DHA
    _geom_hbond_publ_flag
    C5 H51 O4 . . 3_566 0.989 2.520 3.366(2) 143.43(4) no
    C7 H71 O17 . . 4_646 0.956 2.486 3.352(2) 150.66(4) no
    C11 H112 O17 . . 4_646 0.965 2.384 3.156(2) 136.61(4) no
    C12 H121 O9 . . 3_556 0.974 2.425 3.354(2) 159.55(4) no
    C12 H122 O4 . . 3_566 0.980 2.502 3.257(2) 133.71(4) no
    C16 H161 O1 . . . 0.987 2.525 3.174(2) 123.19 no
    O17 H171 O15 . . 3_566 0.840 2.188 2.887(2) 140.69(4) yes
    O14 H141 O10 . . 2_564 0.855 1.781 2.618(2) 165.53(5) yes
    O1 H11 O10 . . 4_556 0.822 1.952 2.753(2) 164.63(4) yes
    O4 H41 O9 . . 3_566 0.815 1.930 2.720(2) 163.14(4) yes
    N6 H61 O15 . . . 0.900 2.147 2.768(2) 125.42 yes
