# Supplementary material for: N-(2-Carb­oxy­eth­yl)-2,5-dide­oxy-2,5-imino-d-mannonic acid [(3R,4R,5R)-1-(2-carb­oxy­eth­yl)-3,4-dihy­droxy-5-hy­droxy­methyl-l-proline]
Source: Acta Crystallogr Sect E Struct Rep Online. 2012 Sep 5;68(Pt 10):o2865–6. doi: 10.1107/S1600536812037488 (PMC3470222; doi:10.1107/S1600536812037488)
Supplement: Supplementary file 2 [file e-68-o2865-Isup2.hkl]

data_I
#  002DSE11                          At 16:
_audit_creation_date        "11-10-19"
_audit_creation_method      CRYSTALS 

_cell_length_a                    8.52420(10)
_cell_angle_alpha                 90
_cell_length_b                    8.57070(10)
_cell_angle_beta                  90
_cell_length_c                    14.3585(3)
_cell_angle_gamma                 90

# NOTE FO on scale of Fc,      1.13117
# Status flags: 
#    o - used in refinement 
#    < - excluded by I/sigmaI cutoff 
#    l - excluded at low resolution  
#    h - excluded at high resolution  
#    x - excluded for another reason  

loop_
_refln_index_h
_refln_index_k
_refln_index_l
_refln_F_squared_meas
_refln_F_squared_calc
_refln_F_squared_sigma
_refln_observed_status
_refln_refinement_weight
   4   0   0      887.62      928.42       15.61 o   0.4651E-03
   6   0   0      291.48      296.62        6.91 o   0.3711E-02
   8   0   0       64.75       72.86        3.71 o   0.3585E-01
  10   0   0      441.70      423.42       23.67 o   0.1863E-02
   2   1   0        3.84        2.38        0.38 o   0.5518E+00
   3   1   0      421.23      445.45        6.65 o   0.1686E-02
   4   1   0      439.40      453.56        6.78 o   0.1672E-02
   5   1   0      411.89      404.00        6.53 o   0.2108E-02
   6   1   0       48.88       52.75        1.28 o   0.5207E-01
   7   1   0      121.17      126.55        2.94 o   0.1741E-01
   8   1   0       37.75       40.44        1.79 o   0.6441E-01
   9   1   0       69.35       67.29        3.45 o   0.4295E-01
  10   1   0        2.82        1.42        2.69 o   0.4722E+00
  11   1   0      175.17      184.83        8.96 o   0.8803E-02
   1   2   0     5799.18     5718.68      134.99 o   0.3384E-04
   2   2   0     4400.76     4311.19       66.92 o   0.4820E-04
   3   2   0       20.09       12.38        0.64 o   0.9016E-01
   4   2   0      365.18      339.37        5.63 o   0.2685E-02
   5   2   0      228.66      214.34        3.71 o   0.6488E-02
   6   2   0        4.22        2.79        0.64 o   0.4949E+00
   7   2   0       76.77       76.20        1.66 o   0.3822E-01
   8   2   0       33.01       31.62        1.66 o   0.7406E-01
   9   2   0      112.98      113.48        4.09 o   0.2173E-01
  10   2   0        3.58        8.17        2.94 o   0.1261E+00
   1   3   0     4245.17     4275.28       65.77 o   0.4989E-04
   2   3   0      571.45      647.09        7.93 o   0.7807E-03
   3   3   0      119.51      124.70        2.05 o   0.1743E-01
   4   3   0      427.63      422.34        6.01 o   0.1959E-02
   5   3   0      815.59      831.59       10.88 o   0.5852E-03
   6   3   0       16.38       18.60        0.90 o   0.8891E-01
   7   3   0       20.98       26.43        1.02 o   0.7366E-01
   8   3   0       -2.18        0.36        1.28 o   0.4181E+00
   9   3   0       66.41       65.47        3.07 o   0.4506E-01
  10   3   0       77.92       73.75        4.61 o   0.3750E-01
   0   4   0       69.22       78.14        1.54 o   0.3126E-01
   1   4   0      831.96      770.33       11.39 o   0.5973E-03
   2   4   0        4.35        0.12        0.64 o   0.3643E+00
   3   4   0     3362.53     3168.95       47.09 o   0.6658E-04
   4   4   0       11.64        8.46        0.64 o   0.1290E+00
   5   4   0        1.54        0.00        0.64 o   0.4244E+00
   6   4   0        6.01        9.51        0.90 o   0.1243E+00
   7   4   0      571.45      590.88       10.75 o   0.1026E-02
   8   4   0        7.42        9.05        1.02 o   0.1268E+00
   9   4   0        3.58        2.50        2.82 o   0.5686E+00
  10   4   0       86.75       85.70        5.37 o   0.3269E-01
   1   5   0       75.75       62.80        1.28 o   0.3777E-01
   2   5   0        2.05        1.42        0.51 o   0.6208E+00
   3   5   0      555.84      547.79        7.55 o   0.1213E-02
   4   5   0        0.51        0.51        0.57 o   0.4608E+00
   5   5   0       16.76       18.16        1.02 o   0.9114E-01
   6   5   0      526.79      532.44       10.75 o   0.1287E-02
   7   5   0      182.85      169.18        4.22 o   0.9880E-02
   8   5   0        1.54        0.78        1.15 o   0.4426E+00
   9   5   0       38.51       39.47        2.94 o   0.6704E-01
   0   6   0      510.54      534.92       13.44 o   0.1183E-02
   1   6   0       28.79       27.67        0.77 o   0.7892E-01
   2   6   0      605.36      605.89        8.70 o   0.1038E-02
   3   6   0       74.34       83.47        1.66 o   0.2930E-01
   4   6   0       35.06       39.57        1.15 o   0.6215E-01
   5   6   0        0.51        0.52        0.68 o   0.4607E+00
   6   6   0       28.66       35.43        1.41 o   0.6313E-01
   7   6   0        0.38        0.61        1.02 o   0.4458E+00
   8   6   0       22.14       24.74        2.18 o   0.7904E-01
   9   6   0      322.57      307.78       13.18 o   0.3366E-02
   1   7   0      196.28      197.48        3.84 o   0.8249E-02
   2   7   0      317.97      342.14        5.63 o   0.2702E-02
   3   7   0       71.02       76.58        1.66 o   0.3453E-01
   4   7   0       19.32       19.17        1.15 o   0.9197E-01
   5   7   0       -0.51        0.20        0.57 o   0.4529E+00
   6   7   0        2.18        2.49        1.02 o   0.6139E+00
   7   7   0      256.29      259.53        7.93 o   0.4875E-02
   8   7   0       21.37       26.44        2.18 o   0.7297E-01
   0   8   0       45.30       48.42        3.07 o   0.5673E-01
   1   8   0       35.44       36.93        1.54 o   0.6881E-01
   2   8   0        3.97        0.96        0.90 o   0.3905E+00
   3   8   0      152.01      172.61        4.35 o   0.8849E-02
   4   8   0       28.41       35.82        1.54 o   0.6201E-01
   5   8   0       17.27       16.60        1.15 o   0.9600E-01
   6   8   0      109.66      104.02        4.09 o   0.2345E-01
   7   8   0       22.39       25.03        2.69 o   0.7852E-01
   1   9   0        0.90        1.33        1.58 o   0.4399E+00
   2   9   0       81.89       74.56        2.69 o   0.3517E-01
   3   9   0      410.86      375.61       14.46 o   0.2154E-02
   4   9   0        1.28        2.10        2.05 o   0.6512E+00
   5   9   0       13.31       10.53        2.18 o   0.1136E+00
   6   9   0        3.45        4.24        2.30 o   0.2891E+00
   0  10   0        3.20        3.53        3.33 o   0.3946E+00
   1  10   0       81.51       83.45        4.99 o   0.3309E-01
   2  10   0       41.59       44.24        2.69 o   0.6099E-01
   3  10   0      106.46       94.51        5.37 o   0.2454E-01
   4  10   0        2.56        0.57        5.37 o   0.4471E+00
   1  11   0      135.89      123.40        9.98 o   0.1669E-01
   3   0   1     1837.95     1911.37       25.97 o   0.1479E-03
   4   0   1      952.88     1030.78       14.59 o   0.3635E-03
   5   0   1       14.84       17.93        0.64 o   0.9017E-01
   6   0   1      550.08      577.46        8.19 o   0.1047E-02
   7   0   1      696.72      693.90       13.82 o   0.8111E-03
   8   0   1       15.10       15.79        1.15 o   0.9884E-01
   9   0   1       95.45       90.81        3.33 o   0.2876E-01
  10   0   1        9.72        5.98        3.71 o   0.1730E+00
  11   0   1       29.94       30.14        4.48 o   0.7769E-01
   2   1   1     1915.55     2033.99       19.15 o   0.1287E-03
   3   1   1     3916.26     3906.67       39.98 o   0.5728E-04
   4   1   1       77.03       62.75        1.00 o   0.3669E-01
   5   1   1      571.77      602.94        6.06 o   0.9708E-03
   6   1   1        6.85        8.44        0.50 o   0.1367E+00
   7   1   1      343.05      326.02        4.43 o   0.3002E-02
   8   1   1       57.77       57.38        1.68 o   0.5175E-01
   9   1   1      196.60      184.21        4.66 o   0.8622E-02
  10   1   1      259.56      238.70        7.97 o   0.5143E-02
  11   1   1      193.47      187.63        6.57 o   0.8787E-02
   1   2   1     4210.68     4226.62       44.50 o   0.5187E-04
   2   2   1     3528.55     3700.15       37.02 o   0.5530E-04
   3   2   1      413.87      417.26        4.48 o   0.2016E-02
   4   2   1      342.15      329.21        3.49 o   0.3006E-02
   5   2   1        6.21        6.61        0.41 o   0.1757E+00
   6   2   1      377.60      374.90        4.03 o   0.2467E-02
   7   2   1      243.56      249.29        3.13 o   0.5246E-02
   8   2   1      501.26      484.38        8.16 o   0.1472E-02
   9   2   1      137.17      139.51        3.58 o   0.1506E-01
  10   2   1       10.30       11.95        2.34 o   0.1089E+00
   0   3   1      186.69      187.22        2.56 o   0.9185E-02
   1   3   1     2596.79     2565.95       25.92 o   0.1004E-03
   2   3   1     1395.67     1451.41       15.02 o   0.2249E-03
   3   3   1     4047.79     3891.88       44.11 o   0.5270E-04
   4   3   1       51.37       40.43        0.86 o   0.5328E-01
   5   3   1      486.68      467.91        5.20 o   0.1555E-02
   6   3   1       44.91       42.37        0.90 o   0.6253E-01
   7   3   1      435.18      439.69        5.81 o   0.1826E-02
   8   3   1       58.67       56.43        1.46 o   0.5074E-01
   9   3   1      109.40      106.15        3.32 o   0.2346E-01
  10   3   1       62.76       67.68        3.41 o   0.4063E-01
   0   4   1     3577.37     3650.47       56.81 o   0.6020E-04
   1   4   1      933.37      861.96        9.47 o   0.4897E-03
   2   4   1     1290.11     1304.75       11.85 o   0.2794E-03
   3   4   1      105.50       99.26        1.41 o   0.2487E-01
   4   4   1      208.82      229.63        2.41 o   0.5508E-02
   5   4   1      197.50      201.86        2.26 o   0.7791E-02
   6   4   1      274.91      275.00        3.30 o   0.4486E-02
   7   4   1       14.46       15.72        0.77 o   0.9608E-01
   8   4   1        2.69        2.76        0.75 o   0.5391E+00
   9   4   1        4.99        6.52        1.63 o   0.1700E+00
  10   4   1      132.43      134.46        5.43 o   0.1643E-01
   0   5   1      921.53      902.07       12.54 o   0.5025E-03
   1   5   1      630.88      588.98        6.70 o   0.9747E-03
   2   5   1      451.30      463.45        4.30 o   0.1604E-02
   3   5   1      119.19      114.83        1.40 o   0.2049E-01
   4   5   1      153.29      155.05        1.95 o   0.1277E-01
   5   5   1      173.57      161.74        2.22 o   0.1082E-01
   6   5   1      142.29      155.53        2.26 o   0.1137E-01
   7   5   1      130.45      144.53        2.44 o   0.1274E-01
   8   5   1       65.39       67.19        1.67 o   0.4360E-01
   9   5   1       47.09       51.16        2.45 o   0.5265E-01
   0   6   1       33.40       39.65        0.90 o   0.5965E-01
   1   6   1      534.15      539.75        5.86 o   0.1261E-02
   2   6   1      721.28      705.74        7.74 o   0.7654E-03
   3   6   1        5.50        5.94        0.27 o   0.2015E+00
   4   6   1      292.31      280.78        3.44 o   0.4047E-02
   5   6   1      226.54      216.61        3.30 o   0.6571E-02
   6   6   1       33.65       30.48        1.05 o   0.7218E-01
   7   6   1       26.42       32.63        1.09 o   0.6602E-01
   8   6   1      129.23      141.29        3.23 o   0.1341E-01
   9   6   1       18.04       20.56        1.87 o   0.8505E-01
   0   7   1     1213.91     1124.42       23.54 o   0.3150E-03
   1   7   1       29.05       33.62        0.59 o   0.6726E-01
   2   7   1      682.19      634.46        8.77 o   0.8477E-03
   3   7   1        1.02        2.03        0.81 o   0.6680E+00
   4   7   1      102.75      117.30        1.50 o   0.1747E-01
   5   7   1      165.45      160.45        2.58 o   0.1170E-01
   6   7   1       14.39       14.67        0.81 o   0.1026E+00
   7   7   1        3.65        4.07        0.82 o   0.3088E+00
   8   7   1       47.28       49.65        2.17 o   0.5613E-01
   0   8   1      524.10      513.82       13.69 o   0.1352E-02
   1   8   1       53.68       55.11        1.45 o   0.5259E-01
   2   8   1       56.11       60.72        1.13 o   0.4542E-01
   3   8   1      411.50      405.03        6.75 o   0.2110E-02
   4   8   1       48.56       48.32        1.36 o   0.5974E-01
   5   8   1       39.54       37.23        1.31 o   0.6723E-01
   6   8   1      256.81      251.05        6.70 o   0.5145E-02
   7   8   1        4.54        8.86        1.36 o   0.1221E+00
   0   9   1       29.17       33.41        2.30 o   0.6759E-01
   1   9   1       44.40       46.53        1.95 o   0.5947E-01
   2   9   1       12.48       13.47        0.69 o   0.1055E+00
   3   9   1       31.48       33.25        1.30 o   0.7205E-01
   4   9   1       10.81       11.36        0.91 o   0.1146E+00
   5   9   1      126.36      118.74        4.28 o   0.1874E-01
   6   9   1       50.86       48.35        2.54 o   0.5702E-01
   0  10   1      121.30      123.10        6.27 o   0.1911E-01
   1  10   1       48.37       55.25        2.71 o   0.4697E-01
   2  10   1       49.01       51.96        2.95 o   0.5392E-01
   3  10   1      118.42      110.50        5.48 o   0.2084E-01
   4  10   1      197.50      183.59        8.72 o   0.8571E-02
   0  11   1       -3.45        7.10        4.61 o   0.1491E+00
   1  11   1       11.45        8.85        4.42 o   0.1278E+00
   2   0   2     2410.42     2475.09       37.23 o   0.1035E-03
   3   0   2        9.85       19.98        0.64 o   0.7368E-01
   4   0   2       73.32       72.49        1.54 o   0.4037E-01
   5   0   2      236.84      238.67        3.97 o   0.5839E-02
   6   0   2      395.77      363.36        6.53 o   0.2312E-02
   7   0   2      180.16      179.42        3.84 o   0.9898E-02
   8   0   2      168.90      172.54        4.61 o   0.1053E-01
   9   0   2        5.12        4.12        1.28 o   0.3046E+00
  10   0   2       44.78       46.90        4.22 o   0.5890E-01
  11   0   2       -6.40        1.15        3.33 o   0.3405E+00
   2   1   2     1502.38     1588.27       14.34 o   0.1876E-03
   3   1   2     2678.04     2593.15       27.30 o   0.9479E-04
   4   1   2      710.85      742.54        7.56 o   0.6828E-03
   5   1   2      273.31      279.04        3.10 o   0.4224E-02
   6   1   2      124.37      126.69        1.72 o   0.1810E-01
   7   1   2      137.42      130.81        2.04 o   0.1625E-01
   8   1   2      369.34      366.71        6.23 o   0.2573E-02
   9   1   2      419.76      395.05        8.22 o   0.2058E-02
  10   1   2       89.50       88.78        4.26 o   0.3135E-01
   0   2   2     4086.25     4083.12       61.67 o   0.5421E-04
   1   2   2      395.57      429.24        3.60 o   0.1715E-02
   2   2   2     1885.87     1925.60       18.62 o   0.1514E-03
   3   2   2      805.73      767.39        8.28 o   0.6324E-03
   4   2   2      224.88      234.21        2.35 o   0.5657E-02
   5   2   2       94.94       93.14        1.31 o   0.2889E-01
   6   2   2        7.74        9.28        0.54 o   0.1278E+00
   7   2   2       88.54       87.45        1.63 o   0.3180E-01
   8   2   2      419.50      412.00        6.43 o   0.2036E-02
   9   2   2      124.05      123.50        3.32 o   0.1892E-01
  10   2   2       11.77       15.64        2.69 o   0.8993E-01
   0   3   2     1230.67     1302.91       16.25 o   0.2573E-03
   1   3   2      634.72      613.68        5.84 o   0.9597E-03
   2   3   2       71.02       60.67        0.82 o   0.4092E-01
   3   3   2      225.52      230.37        2.42 o   0.6093E-02
   4   3   2      280.35      286.43        3.12 o   0.4146E-02
   5   3   2      192.32      181.82        2.22 o   0.8955E-02
   6   3   2       70.95       67.08        1.09 o   0.4179E-01
   7   3   2      253.99      244.57        3.71 o   0.5283E-02
   8   3   2      190.40      177.61        3.31 o   0.9156E-02
   9   3   2       83.94       87.85        2.94 o   0.3052E-01
  10   3   2      164.74      150.29        6.22 o   0.1195E-01
   0   4   2      712.84      704.19        9.72 o   0.7801E-03
   1   4   2     1021.47     1008.88       10.85 o   0.4231E-03
   2   4   2      907.97      922.53        8.28 o   0.4884E-03
   3   4   2      181.25      188.62        2.14 o   0.8631E-02
   4   4   2      341.51      319.96        3.41 o   0.3042E-02
   5   4   2       56.62       56.92        0.96 o   0.5253E-01
   6   4   2       15.10       22.86        0.68 o   0.7208E-01
   7   4   2      368.25      359.02        4.92 o   0.2605E-02
   8   4   2      151.50      147.07        2.94 o   0.1365E-01
   9   4   2       19.77       21.32        1.78 o   0.8574E-01
  10   4   2      139.41      137.08        5.68 o   0.1571E-01
   0   5   2      112.34      114.50        1.66 o   0.2116E-01
   1   5   2     1744.16     1726.11       18.69 o   0.1810E-03
   2   5   2      871.18      835.64        8.88 o   0.5528E-03
   3   5   2      138.38      122.90        1.49 o   0.1620E-01
   4   5   2     1282.69     1247.22       12.83 o   0.2911E-03
   5   5   2      875.34      875.27        9.39 o   0.5476E-03
   6   5   2      216.69      215.22        3.00 o   0.7044E-02
   7   5   2      574.20      559.63        7.97 o   0.1148E-02
   8   5   2       61.55       64.79        1.78 o   0.4318E-01
   9   5   2       51.95       48.99        2.58 o   0.5608E-01
   0   6   2       44.14       46.37        1.02 o   0.5842E-01
   1   6   2      541.44      535.56        5.89 o   0.1271E-02
   2   6   2      386.74      395.71        4.45 o   0.2206E-02
   3   6   2      102.56      120.92        1.31 o   0.1594E-01
   4   6   2      136.46      142.26        1.58 o   0.1412E-01
   5   6   2      105.24      105.09        1.58 o   0.2474E-01
   6   6   2       55.60       52.47        1.32 o   0.5305E-01
   7   6   2      141.13      137.43        2.58 o   0.1545E-01
   8   6   2       10.68       12.13        1.26 o   0.1090E+00
   9   6   2       66.02       68.32        3.04 o   0.4223E-01
   0   7   2      258.85      271.00        5.12 o   0.4265E-02
   1   7   2      109.98      111.75        1.54 o   0.2246E-01
   2   7   2       95.07       91.07        1.82 o   0.2891E-01
   3   7   2      592.05      580.72        7.70 o   0.1085E-02
   4   7   2       62.19       63.23        0.95 o   0.4621E-01
   5   7   2      123.48      121.29        1.99 o   0.1931E-01
   6   7   2      231.53      231.33        4.04 o   0.6205E-02
   7   7   2       41.14       41.13        1.45 o   0.6677E-01
   8   7   2       17.15       14.69        1.86 o   0.9660E-01
   0   8   2      325.52      296.79        9.08 o   0.3347E-02
   1   8   2        4.35        4.75        0.43 o   0.2611E+00
   2   8   2      189.05      180.23        2.94 o   0.9224E-02
   3   8   2        8.32       12.20        0.68 o   0.1026E+00
   4   8   2       93.09       95.08        2.04 o   0.2803E-01
   5   8   2      142.41      140.16        3.08 o   0.1515E-01
   6   8   2       45.17       44.66        1.86 o   0.6271E-01
   7   8   2       79.14       75.31        2.95 o   0.3682E-01
   0   9   2       23.67       21.04        2.18 o   0.8391E-01
   1   9   2      273.63      262.17        6.89 o   0.4594E-02
   2   9   2        7.29        5.74        0.69 o   0.1980E+00
   3   9   2       66.15       71.67        1.91 o   0.3768E-01
   4   9   2        8.51        7.70        1.30 o   0.1527E+00
   5   9   2       11.45       11.13        1.55 o   0.1180E+00
   6   9   2        3.33        4.29        1.58 o   0.2962E+00
   0  10   2        6.40        2.27        2.69 o   0.5101E+00
   1  10   2       26.23       26.23        2.63 o   0.8232E-01
   2  10   2      151.56      156.42        5.93 o   0.1222E-01
   3  10   2       12.67       11.72        2.69 o   0.1125E+00
   4  10   2       90.14       91.52        5.07 o   0.2990E-01
   0  11   2        0.77        0.11        4.19 o   0.4586E+00
   1  11   2      183.74      192.80        8.73 o   0.8211E-02
   2   0   3      550.21      645.08        8.70 o   0.7437E-03
   3   0   3     1078.53     1166.15       16.89 o   0.3002E-03
   4   0   3     1358.37     1371.13       22.90 o   0.2603E-03
   5   0   3       84.07       84.55        1.79 o   0.3397E-01
   6   0   3      214.32      202.87        3.84 o   0.7328E-02
   7   0   3        8.96        5.53        1.02 o   0.1909E+00
   8   0   3      674.96      668.36       15.10 o   0.8584E-03
   9   0   3        1.54        6.03        1.54 o   0.1683E+00
  10   0   3        0.13        0.03        2.38 o   0.4606E+00
   1   1   3       68.58       70.27        0.68 o   0.4116E-01
   2   1   3      539.65      544.99        5.34 o   0.1235E-02
   3   1   3      452.77      459.14        4.62 o   0.1667E-02
   4   1   3      622.63      652.84        6.85 o   0.8471E-03
   5   1   3      208.95      198.03        2.37 o   0.7678E-02
   6   1   3      574.13      579.14        6.48 o   0.1115E-02
   7   1   3      677.39      663.42        8.73 o   0.8546E-03
   8   1   3       95.13       97.62        2.08 o   0.2703E-01
   9   1   3       69.42       75.82        2.51 o   0.3461E-01
  10   1   3      161.67      149.60        6.11 o   0.1233E-01
   0   2   3       70.25       80.30        1.02 o   0.3144E-01
   1   2   3     2675.99     2769.40       22.09 o   0.8567E-04
   2   2   3     1451.27     1491.68       13.57 o   0.2215E-03
   3   2   3     1653.44     1681.22       15.52 o   0.1869E-03
   4   2   3      291.35      298.52        3.08 o   0.3797E-02
   5   2   3       64.94       63.61        1.18 o   0.4607E-01
   6   2   3      224.95      222.07        2.86 o   0.6581E-02
   7   2   3       30.84       33.23        1.05 o   0.7171E-01
   8   2   3       44.59       48.95        1.41 o   0.5419E-01
   9   2   3       32.76       35.04        1.56 o   0.6973E-01
  10   2   3       56.75       56.31        3.64 o   0.5257E-01
   0   3   3       37.75       19.53        0.64 o   0.5714E-01
   1   3   3      732.93      765.46        6.47 o   0.6411E-03
   2   3   3      886.28      870.41        8.55 o   0.5368E-03
   3   3   3      575.48      573.37        5.57 o   0.1138E-02
   4   3   3     2319.51     2290.28       24.11 o   0.1182E-03
   5   3   3      518.35      516.02        5.34 o   0.1375E-02
   6   3   3      143.89      133.94        1.95 o   0.1510E-01
   7   3   3     1262.40     1251.03       17.50 o   0.2998E-03
   8   3   3       11.77       16.38        0.95 o   0.8745E-01
   9   3   3       85.86       82.77        2.81 o   0.3320E-01
  10   3   3       17.27       19.69        2.50 o   0.8646E-01
   0   4   3       58.35       62.97        0.90 o   0.4373E-01
   1   4   3      577.21      625.73        5.79 o   0.8561E-03
   2   4   3      312.02      308.91        3.03 o   0.3534E-02
   3   4   3      251.56      249.90        2.36 o   0.5310E-02
   4   4   3      364.99      367.08        3.80 o   0.2581E-02
   5   4   3       82.53       80.40        1.18 o   0.3493E-01
   6   4   3      624.87      603.95        7.45 o   0.9883E-03
   7   4   3       10.81       14.09        0.82 o   0.9552E-01
   8   4   3       53.36       48.78        1.63 o   0.5444E-01
   9   4   3       41.46       47.90        2.08 o   0.5311E-01
  10   4   3        8.45        6.87        2.14 o   0.1640E+00
   0   5   3      989.86     1003.52       13.82 o   0.4229E-03
   1   5   3       47.47       42.95        0.63 o   0.5931E-01
   2   5   3      815.71      785.04        8.10 o   0.6189E-03
   3   5   3      410.16      383.89        3.98 o   0.2150E-02
   4   5   3       17.72       21.81        0.64 o   0.8119E-01
   5   5   3       47.66       48.52        1.00 o   0.5928E-01
   6   5   3      516.75      508.66        6.26 o   0.1386E-02
   7   5   3      281.31      277.81        4.30 o   0.4308E-02
   8   5   3       81.51       82.71        2.00 o   0.3336E-01
   9   5   3       71.65       74.36        2.86 o   0.3828E-01
   0   6   3     1393.69     1352.38       19.07 o   0.2551E-03
   1   6   3      109.66      108.09        1.45 o   0.2333E-01
   2   6   3       66.22       67.07        0.95 o   0.4454E-01
   3   6   3      103.32      103.79        1.36 o   0.2518E-01
   4   6   3      366.66      352.14        3.83 o   0.2641E-02
   5   6   3      257.57      242.51        3.31 o   0.5188E-02
   6   6   3       72.61       74.10        1.45 o   0.3882E-01
   7   6   3       54.64       53.00        1.49 o   0.5410E-01
   8   6   3        7.04        7.99        1.10 o   0.1465E+00
   9   6   3       51.57       47.70        2.85 o   0.5608E-01
   0   7   3      210.36      205.44        3.71 o   0.7495E-02
   1   7   3      274.98      271.96        3.53 o   0.4484E-02
   2   7   3      163.40      170.33        2.49 o   0.1033E-01
   3   7   3      240.49      245.63        3.21 o   0.5400E-02
   4   7   3      148.75      150.17        2.17 o   0.1358E-01
   5   7   3       17.15       16.85        0.68 o   0.9632E-01
   6   7   3        2.50        4.12        0.68 o   0.2965E+00
   7   7   3      255.97      235.55        5.66 o   0.5277E-02
   8   7   3       39.92       37.76        2.28 o   0.6694E-01
   0   8   3      197.56      183.38        5.25 o   0.8570E-02
   1   8   3       75.24       80.59        1.31 o   0.3304E-01
   2   8   3       75.81       66.54        1.55 o   0.3829E-01
   3   8   3       12.03       14.10        0.86 o   0.1002E+00
   4   8   3       52.59       58.09        1.45 o   0.4642E-01
   5   8   3        3.84        6.20        0.81 o   0.1803E+00
   6   8   3        8.70        8.63        1.13 o   0.1419E+00
   7   8   3       69.35       72.20        2.94 o   0.3933E-01
   0   9   3       21.37       20.45        2.43 o   0.8828E-01
   1   9   3        8.57        7.92        0.59 o   0.1494E+00
   2   9   3       85.09       79.73        1.81 o   0.3357E-01
   3   9   3       56.88       57.50        1.67 o   0.5190E-01
   4   9   3       18.11       20.80        1.31 o   0.8396E-01
   5   9   3       76.77       75.91        3.17 o   0.3822E-01
   6   9   3       27.06       25.85        2.13 o   0.8045E-01
   0  10   3       42.99       41.23        3.84 o   0.6432E-01
   1  10   3        3.07        2.05        2.33 o   0.6501E+00
   2  10   3       28.92       28.69        2.93 o   0.7929E-01
   3  10   3       44.14       42.62        3.60 o   0.6328E-01
   4  10   3      101.79       93.59        5.60 o   0.2625E-01
   0   0   4     3002.21     3300.79       58.99 o   0.5857E-04
   1   0   4     2809.00     2935.11       34.55 o   0.7831E-04
   2   0   4     1241.93     1360.82       18.30 o   0.2289E-03
   3   0   4      263.84      225.60        3.97 o   0.5026E-02
   4   0   4     2912.77     2732.14       43.25 o   0.8159E-04
   5   0   4      159.69      163.38        2.94 o   0.1123E-01
   6   0   4        3.84        2.60        0.77 o   0.5564E+00
   7   0   4      175.94      170.32        3.58 o   0.1048E-01
   8   0   4      218.16      217.77        4.73 o   0.6946E-02
   9   0   4       42.86       42.74        2.56 o   0.6506E-01
  10   0   4       11.00        8.30        2.69 o   0.1350E+00
   0   1   4      489.81      473.79        6.53 o   0.1537E-02
   1   1   4     1791.18     1901.24       14.48 o   0.1430E-03
   2   1   4      500.50      467.44        4.66 o   0.1487E-02
   3   1   4       14.08       13.62        0.45 o   0.1053E+00
   4   1   4      245.74      227.63        2.72 o   0.5699E-02
   5   1   4      584.63      582.12        6.02 o   0.1105E-02
   6   1   4      366.53      400.14        4.18 o   0.1938E-02
   7   1   4      133.14      139.13        2.13 o   0.1492E-01
   8   1   4      156.94      163.69        2.72 o   0.1101E-01
   9   1   4      190.53      178.84        4.30 o   0.9129E-02
  10   1   4      133.27      133.78        4.57 o   0.1677E-01
   0   2   4     1089.92     1169.67       13.18 o   0.2974E-03
   1   2   4      348.23      386.24        3.08 o   0.2028E-02
   2   2   4      309.46      275.30        2.81 o   0.3699E-02
   3   2   4      242.99      244.53        2.44 o   0.5415E-02
   4   2   4      178.11      203.16        2.13 o   0.6516E-02
   5   2   4      531.08      526.24        5.58 o   0.1315E-02
   6   2   4      135.25      141.03        1.90 o   0.1477E-01
   7   2   4      172.48      168.94        2.63 o   0.1081E-01
   8   2   4       99.04      102.80        2.08 o   0.2415E-01
   9   2   4       18.36       19.03        1.59 o   0.9052E-01
  10   2   4       14.91       15.72        2.13 o   0.9726E-01
   0   3   4      203.83      208.72        2.56 o   0.7164E-02
   1   3   4       82.34       79.07        0.86 o   0.3505E-01
   2   3   4      323.66      332.40        2.99 o   0.3021E-02
   3   3   4     1090.43     1105.76       10.32 o   0.3649E-03
   4   3   4      600.43      613.69        6.06 o   0.9737E-03
   5   3   4      971.50      973.24        9.86 o   0.4585E-03
   6   3   4      148.36      154.34        2.22 o   0.1239E-01
   7   3   4       12.28       10.25        0.91 o   0.1184E+00
   8   3   4        0.64        1.00        0.76 o   0.4513E+00
   9   3   4      141.33      141.58        3.49 o   0.1511E-01
  10   3   4       54.44       58.22        2.99 o   0.4773E-01
   0   4   4       31.09       33.02        0.64 o   0.7322E-01
   1   4   4      102.30      100.41        1.09 o   0.2594E-01
   2   4   4       30.77       31.84        0.54 o   0.7661E-01
   3   4   4      521.42      520.69        4.98 o   0.1359E-02
   4   4   4     2033.59     2028.01       19.09 o   0.1440E-03
   5   4   4      184.96      199.82        2.13 o   0.7365E-02
   6   4   4       27.06       26.64        0.86 o   0.8084E-01
   7   4   4      493.33      492.39        6.98 o   0.1502E-02
   8   4   4       42.99       47.69        1.45 o   0.5472E-01
   9   4   4       57.52       55.47        2.35 o   0.5169E-01
  10   4   4       26.36       32.64        2.88 o   0.6492E-01
   0   5   4      220.21      219.29        2.69 o   0.6834E-02
   1   5   4      613.67      623.33        6.02 o   0.9616E-03
   2   5   4       15.74       17.58        0.50 o   0.9216E-01
   3   5   4       15.67       16.88        0.50 o   0.9389E-01
   4   5   4      495.31      475.59        4.89 o   0.1506E-02
   5   5   4       98.27       96.33        1.45 o   0.2750E-01
   6   5   4      246.95      238.69        3.49 o   0.5563E-02
   7   5   4      134.22      131.52        2.26 o   0.1681E-01
   8   5   4       34.16       34.57        1.36 o   0.7295E-01
   9   5   4       38.32       39.82        1.99 o   0.6595E-01
   0   6   4        1.66        1.84        0.51 o   0.6972E+00
   1   6   4      192.12      210.28        2.23 o   0.6605E-02
   2   6   4      236.08      235.75        2.85 o   0.5983E-02
   3   6   4      118.87      126.15        1.58 o   0.1728E-01
   4   6   4      247.85      249.83        2.99 o   0.5371E-02
   5   6   4      479.38      461.33        5.84 o   0.1599E-02
   6   6   4       76.07       78.29        1.58 o   0.3601E-01
   7   6   4       97.63      102.08        2.04 o   0.2455E-01
   8   6   4       16.19       19.01        1.23 o   0.8675E-01
   9   6   4        8.70        9.04        1.99 o   0.1344E+00
   0   7   4        9.98        9.71        0.64 o   0.1303E+00
   1   7   4       60.20       55.66        1.05 o   0.4916E-01
   2   7   4      577.21      570.47        7.42 o   0.1134E-02
   3   7   4       44.21       44.08        0.95 o   0.6369E-01
   4   7   4      203.38      214.45        2.85 o   0.6573E-02
   5   7   4      117.27      113.67        2.04 o   0.2103E-01
   6   7   4        6.53        6.03        0.77 o   0.1931E+00
   7   7   4       29.62       35.08        1.58 o   0.6394E-01
   8   7   4       14.27       18.01        2.13 o   0.8601E-01
   0   8   4      282.65      279.21        6.27 o   0.4263E-02
   1   8   4       81.32       87.27        1.45 o   0.2953E-01
   2   8   4       39.28       47.02        1.13 o   0.5233E-01
   3   8   4       11.20       11.51        0.96 o   0.1157E+00
   4   8   4       85.86       78.73        1.67 o   0.3313E-01
   5   8   4       29.81       29.98        1.36 o   0.7769E-01
   6   8   4      107.23      105.88        3.17 o   0.2411E-01
   7   8   4       15.80       15.30        1.83 o   0.9976E-01
   0   9   4       75.88       75.73        2.94 o   0.3876E-01
   1   9   4      144.27      139.35        3.09 o   0.1490E-01
   2   9   4       85.15       95.33        2.13 o   0.2484E-01
   3   9   4       77.92       79.19        2.27 o   0.3591E-01
   4   9   4       -0.96        0.74        0.80 o   0.4549E+00
   5   9   4       15.67       18.27        1.53 o   0.8775E-01
   6   9   4       44.46       47.82        2.59 o   0.5614E-01
   0  10   4        4.48        5.65        3.97 o   0.1960E+00
   1  10   4       13.82       16.85        2.85 o   0.9024E-01
   2  10   4      178.63      164.69        7.39 o   0.1031E-01
   3  10   4       14.78        9.03        3.41 o   0.1144E+00
   4  10   4        9.34        6.46        3.09 o   0.1664E+00
   1   0   5      300.82      320.29        3.84 o   0.3122E-02
   2   0   5     6917.12     6515.69       92.26 o   0.2487E-04
   3   0   5      292.25      275.99        4.48 o   0.4074E-02
   4   0   5      446.18      422.79        6.65 o   0.1833E-02
   5   0   5       52.72       58.15        1.15 o   0.4666E-01
   6   0   5       34.80       31.07        1.28 o   0.7067E-01
   7   0   5      663.96      661.63       12.16 o   0.8824E-03
   8   0   5      128.47      139.35        3.20 o   0.1411E-01
   9   0   5       65.64       73.37        2.94 o   0.3514E-01
  10   0   5       83.81       84.67        4.86 o   0.3314E-01
   0   1   5      369.15      387.22        4.99 o   0.2172E-02
   1   1   5     2811.37     2853.51       24.38 o   0.8597E-04
   2   1   5      269.67      253.11        2.53 o   0.4760E-02
   3   1   5      544.00      545.58        5.70 o   0.1233E-02
   4   1   5      767.92      752.34        8.14 o   0.6863E-03
   5   1   5      639.58      651.48        7.02 o   0.8859E-03
   6   1   5      220.98      214.80        2.76 o   0.6852E-02
   7   1   5       15.93       15.88        0.86 o   0.9827E-01
   8   1   5       51.95       55.47        1.58 o   0.5045E-01
   9   1   5        9.08        8.93        1.22 o   0.1386E+00
  10   1   5       94.30       91.86        3.76 o   0.2919E-01
   0   2   5     2605.04     2492.90       31.09 o   0.9760E-04
   1   2   5      201.79      203.82        1.90 o   0.7873E-02
   2   2   5      219.76      204.10        2.04 o   0.7022E-02
   3   2   5      410.54      382.20        4.03 o   0.2151E-02
   4   2   5      205.82      207.56        2.40 o   0.7465E-02
   5   2   5      312.02      311.72        3.44 o   0.3525E-02
   6   2   5     1195.87     1163.58       13.63 o   0.3262E-03
   7   2   5       14.33       15.11        0.86 o   0.1002E+00
   8   2   5       61.29       60.60        1.67 o   0.4889E-01
   9   2   5      105.37      106.79        2.99 o   0.2380E-01
  10   2   5        8.38       11.04        2.05 o   0.1103E+00
   0   3   5      125.78      132.72        1.79 o   0.1547E-01
   1   3   5      555.13      563.01        5.25 o   0.1161E-02
   2   3   5      176.32      167.11        1.63 o   0.1050E-01
   3   3   5       78.50       87.40        1.00 o   0.2797E-01
   4   3   5      284.38      309.42        2.80 o   0.3220E-02
   5   3   5       61.42       56.61        1.19 o   0.4829E-01
   6   3   5      380.54      391.08        4.67 o   0.2202E-02
   7   3   5       45.23       38.17        1.22 o   0.5968E-01
   8   3   5       95.07       95.33        2.35 o   0.2827E-01
   9   3   5        9.40       11.20        1.54 o   0.1121E+00
  10   3   5        4.80        4.13        2.47 o   0.3047E+00
   0   4   5       67.69       67.17        1.15 o   0.4417E-01
   1   4   5     1148.40     1190.40       10.32 o   0.3078E-03
   2   4   5       41.33       34.99        0.63 o   0.6342E-01
   3   4   5        8.45       11.81        0.45 o   0.1046E+00
   4   4   5      547.46      545.22        5.25 o   0.1245E-02
   5   4   5      454.94      470.43        4.66 o   0.1573E-02
   6   4   5       27.32       25.73        0.95 o   0.8007E-01
   7   4   5       60.91       54.82        1.49 o   0.4823E-01
   8   4   5       76.33       75.49        1.90 o   0.3849E-01
   9   4   5       58.16       60.50        2.49 o   0.4807E-01
   0   5   5        5.50        4.70        0.38 o   0.2569E+00
   1   5   5      202.23      204.45        2.08 o   0.7738E-02
   2   5   5      136.66      138.00        1.49 o   0.1554E-01
   3   5   5       25.85       24.47        0.59 o   0.8199E-01
   4   5   5      185.02      187.78        2.08 o   0.8879E-02
   5   5   5      252.58      262.12        3.03 o   0.4661E-02
   6   5   5      125.84      128.49        2.04 o   0.1758E-01
   7   5   5       56.75       53.98        1.45 o   0.5217E-01
   8   5   5        5.50        7.68        1.13 o   0.1506E+00
   9   5   5      129.11      135.57        4.07 o   0.1536E-01
   0   6   5      183.23      187.95        2.94 o   0.8984E-02
   1   6   5       14.27       14.42        0.36 o   0.1026E+00
   2   6   5       33.14       33.85        0.72 o   0.7239E-01
   3   6   5      809.70      816.02        8.47 o   0.6054E-03
   4   6   5       88.29       92.09        1.40 o   0.2821E-01
   5   6   5       66.73       65.87        1.27 o   0.4485E-01
   6   6   5       38.13       41.30        1.13 o   0.6191E-01
   7   6   5       58.54       56.86        1.54 o   0.5097E-01
   8   6   5       75.30       72.21        2.45 o   0.3910E-01
   0   7   5      391.80      389.82        6.91 o   0.2298E-02
   1   7   5      208.37      214.33        2.67 o   0.6820E-02
   2   7   5      166.60      168.39        2.53 o   0.1100E-01
   3   7   5        8.51        9.64        0.64 o   0.1250E+00
   4   7   5       26.74       30.68        0.91 o   0.7091E-01
   5   7   5       86.43       81.74        1.68 o   0.3292E-01
   6   7   5       87.27       83.23        1.95 o   0.3250E-01
   7   7   5       85.09       88.53        2.63 o   0.3013E-01
   8   7   5       28.85       34.31        2.31 o   0.6537E-01
   0   8   5       44.91       42.99        1.54 o   0.6246E-01
   1   8   5      239.79      254.47        3.80 o   0.4756E-02
   2   8   5      201.27      197.93        3.44 o   0.8111E-02
   3   8   5      174.98      165.50        3.23 o   0.1064E-01
   4   8   5       80.87       75.95        2.04 o   0.3583E-01
   5   8   5      115.29      112.95        2.90 o   0.2157E-01
   6   8   5       22.84       25.22        1.54 o   0.7950E-01
   7   8   5        8.25        8.92        1.79 o   0.1375E+00
   0   9   5        0.38        0.15        0.90 o   0.4573E+00
   1   9   5       73.19       68.59        1.90 o   0.4031E-01
   2   9   5       63.53       62.55        1.81 o   0.4717E-01
   3   9   5       11.45       13.41        1.15 o   0.1016E+00
   4   9   5       35.32       30.54        1.73 o   0.6967E-01
   5   9   5       96.80       97.10        3.51 o   0.2757E-01
   0  10   5       27.13       32.50        5.76 o   0.6740E-01
   1  10   5      127.51      121.18        6.83 o   0.1843E-01
   2  10   5       58.03       64.73        4.00 o   0.4063E-01
   3  10   5       50.09       57.76        3.94 o   0.4564E-01
   0   0   6      189.50      171.01        3.58 o   0.9306E-02
   1   0   6     1401.36     1342.62       17.66 o   0.2521E-03
   2   0   6        8.70        8.23        0.77 o   0.1448E+00
   3   0   6     2030.39     1940.82       28.79 o   0.1415E-03
   4   0   6      398.20      403.85        6.14 o   0.2132E-02
   5   0   6       12.03       12.34        0.64 o   0.1123E+00
   6   0   6      223.03      229.28        4.22 o   0.6028E-02
   7   0   6      270.50      291.21        5.50 o   0.3622E-02
   8   0   6      326.67      327.06        7.81 o   0.3218E-02
   9   0   6       12.92        8.24        2.05 o   0.1266E+00
  10   0   6       -1.66        0.02        2.56 o   0.4217E+00
   0   1   6     1188.57     1188.82       15.35 o   0.3306E-03
   1   1   6     1451.27     1415.11       12.09 o   0.2392E-03
   2   1   6     1135.60     1076.08        9.73 o   0.3535E-03
   3   1   6     2365.95     2344.10       21.37 o   0.1149E-03
   4   1   6      316.05      325.93        3.35 o   0.3101E-02
   5   1   6       37.62       34.85        0.77 o   0.6900E-01
   6   1   6       57.45       58.96        1.27 o   0.4871E-01
   7   1   6       17.47       14.29        0.90 o   0.9585E-01
   8   1   6        4.09        5.02        0.95 o   0.2370E+00
   9   1   6       21.50       21.44        1.72 o   0.8851E-01
  10   1   6        6.78        4.75        1.95 o   0.2427E+00
   0   2   6      776.94      752.13       10.11 o   0.6729E-03
   1   2   6     1073.93     1044.76        9.14 o   0.3891E-03
   2   2   6      675.67      655.65        5.93 o   0.8593E-03
   3   2   6       45.04       45.99        0.77 o   0.6082E-01
   4   2   6      292.83      309.49        3.26 o   0.3285E-02
   5   2   6      115.03      117.56        1.63 o   0.1980E-01
   6   2   6      100.89       95.16        1.63 o   0.2656E-01
   7   2   6       47.79       46.12        1.27 o   0.6003E-01
   8   2   6       98.78       96.11        2.08 o   0.2732E-01
   9   2   6      128.66      133.46        3.76 o   0.1613E-01
  10   2   6       45.49       43.83        2.90 o   0.6214E-01
   0   3   6       95.20      100.12        1.41 o   0.2479E-01
   1   3   6       91.10       94.01        1.13 o   0.2827E-01
   2   3   6       57.45       60.44        0.77 o   0.4812E-01
   3   3   6       30.52       30.31        0.64 o   0.7731E-01
   4   3   6      397.04      362.92        4.21 o   0.2298E-02
   5   3   6      340.81      350.61        4.03 o   0.2750E-02
   6   3   6       61.10       57.46        1.31 o   0.4873E-01
   7   3   6      123.35      122.18        2.26 o   0.1928E-01
   8   3   6        4.09        2.37        0.87 o   0.5803E+00
   9   3   6      133.91      125.52        4.03 o   0.1704E-01
  10   3   6       32.63       38.12        2.78 o   0.6240E-01
   0   4   6      294.55      297.82        3.84 o   0.3770E-02
   1   4   6        9.92        9.12        0.41 o   0.1330E+00
   2   4   6       41.52       41.21        0.68 o   0.6616E-01
   3   4   6     1238.03     1224.61       11.40 o   0.3091E-03
   4   4   6      683.79      683.93        6.56 o   0.8322E-03
   5   4   6        1.02        1.24        1.14 o   0.4578E+00
   6   4   6      106.65      114.21        1.86 o   0.2004E-01
   7   4   6      100.12      108.69        2.08 o   0.2130E-01
   8   4   6       30.33       35.25        1.49 o   0.6604E-01
   9   4   6        8.51        9.53        1.63 o   0.1276E+00
   0   5   6      455.78      464.08        5.63 o   0.1636E-02
   1   5   6       38.00       33.00        0.59 o   0.6704E-01
   2   5   6      133.46      135.99        1.63 o   0.1573E-01
   3   5   6       16.44       16.88        0.55 o   0.9649E-01
   4   5   6      295.64      296.88        3.08 o   0.3788E-02
   5   5   6       79.59       81.38        1.36 o   0.3507E-01
   6   5   6       94.81       89.29        1.68 o   0.2903E-01
   7   5   6       86.63       81.79        1.95 o   0.3282E-01
   8   5   6       61.10       62.35        2.04 o   0.4735E-01
   9   5   6       47.92       50.99        2.59 o   0.5449E-01
   0   6   6       24.44       22.37        0.64 o   0.8353E-01
   1   6   6      140.37      140.94        1.54 o   0.1545E-01
   2   6   6      380.92      368.99        4.21 o   0.2448E-02
   3   6   6       63.79       67.57        1.09 o   0.4158E-01
   4   6   6       85.15       85.17        1.41 o   0.3337E-01
   5   6   6      119.38      124.37        1.90 o   0.1804E-01
   6   6   6       30.65       31.94        1.04 o   0.7325E-01
   7   6   6       17.02       18.82        1.13 o   0.8888E-01
   8   6   6       20.15       22.39        1.59 o   0.8362E-01
   0   7   6      424.55      385.27        7.17 o   0.2027E-02
   1   7   6       98.78      101.18        1.45 o   0.2551E-01
   2   7   6      634.08      629.03        8.08 o   0.9584E-03
   3   7   6        1.66        0.22        0.60 o   0.4269E+00
   4   7   6      101.21      112.57        2.04 o   0.1909E-01
   5   7   6       59.37       56.24        1.41 o   0.4998E-01
   6   7   6      171.65      174.33        4.07 o   0.1027E-01
   7   7   6       38.00       37.38        1.86 o   0.6940E-01
   0   8   6      116.44      110.57        3.07 o   0.2135E-01
   1   8   6      581.68      558.57        9.14 o   0.1125E-02
   2   8   6       10.36        9.49        0.78 o   0.1282E+00
   3   8   6       29.37       29.87        1.09 o   0.7761E-01
   4   8   6      224.50      219.12        5.03 o   0.6636E-02
   5   8   6       48.49       47.02        1.81 o   0.5951E-01
   6   8   6       40.82       42.00        1.99 o   0.6482E-01
   0   9   6        9.08       14.82        1.92 o   0.8922E-01
   1   9   6       23.67       23.36        1.31 o   0.8520E-01
   2   9   6       30.01       27.06        1.45 o   0.7610E-01
   3   9   6       13.63       14.05        1.19 o   0.1043E+00
   4   9   6       31.22       37.53        1.86 o   0.6175E-01
   5   9   6       13.63       14.52        1.69 o   0.1015E+00
   0  10   6      181.82      180.41       13.05 o   0.9761E-02
   1  10   6       49.84       51.51        4.71 o   0.5534E-01
   2  10   6      128.21      127.27        6.83 o   0.1808E-01
   3  10   6      244.14      243.61       11.70 o   0.5609E-02
   1   0   7      259.36      228.61        3.58 o   0.5184E-02
   2   0   7      614.44      595.56        8.19 o   0.1018E-02
   3   0   7       -0.51        0.57        0.57 o   0.4603E+00
   4   0   7      907.20      922.58       13.18 o   0.4866E-03
   5   0   7      101.60       94.40        2.18 o   0.2630E-01
   6   0   7       75.49       76.91        1.54 o   0.3712E-01
   7   0   7       43.63       48.90        1.79 o   0.5391E-01
   8   0   7        0.26        0.13        1.13 o   0.4576E+00
   9   0   7       77.92       88.40        4.09 o   0.2709E-01
  10   0   7        4.22        2.50        3.33 o   0.5408E+00
   0   1   7       22.52       29.04        0.77 o   0.6971E-01
   1   1   7       91.23       91.50        1.13 o   0.3030E-01
   2   1   7      686.73      680.00        5.88 o   0.8327E-03
   3   1   7     1055.05      994.74        9.64 o   0.3993E-03
   4   1   7      283.61      281.78        3.08 o   0.4233E-02
   5   1   7       78.69       84.34        1.27 o   0.3161E-01
   6   1   7      243.82      250.58        3.22 o   0.5076E-02
   7   1   7      265.06      275.16        3.54 o   0.4247E-02
   8   1   7      143.50      141.14        2.76 o   0.1494E-01
   9   1   7       42.74       46.34        2.04 o   0.5741E-01
  10   1   7       24.38       27.18        2.50 o   0.7564E-01
   0   2   7       36.08       36.01        0.90 o   0.7124E-01
   1   2   7      211.45      224.47        2.04 o   0.5987E-02
   2   2   7      784.43      759.46        7.06 o   0.6619E-03
   3   2   7      737.92      725.78        6.74 o   0.7354E-03
   4   2   7      416.17      419.61        4.12 o   0.1999E-02
   5   2   7      491.03      474.68        5.43 o   0.1529E-02
   6   2   7      113.69      125.54        1.86 o   0.1640E-01
   7   2   7       20.66       18.10        0.95 o   0.8864E-01
   8   2   7       32.37       36.14        1.27 o   0.6621E-01
   9   2   7      154.63      164.91        4.52 o   0.1056E-01
  10   2   7       16.57       18.26        2.31 o   0.9061E-01
   0   3   7       19.71       18.31        0.77 o   0.9083E-01
   1   3   7      364.74      359.05        3.80 o   0.2646E-02
   2   3   7      181.82      179.30        2.04 o   0.9789E-02
   3   3   7       30.01       31.93        0.68 o   0.7285E-01
   4   3   7      648.60      651.73        6.79 o   0.9110E-03
   5   3   7       36.28       35.64        0.95 o   0.7122E-01
   6   3   7      158.79      151.75        2.50 o   0.1263E-01
   7   3   7       83.81       76.77        1.81 o   0.3417E-01
   8   3   7      143.37      141.45        3.39 o   0.1496E-01
   9   3   7       15.48       17.14        1.86 o   0.9277E-01
   0   4   7      383.48      425.29        4.86 o   0.1717E-02
   1   4   7      385.91      366.84        3.89 o   0.2402E-02
   2   4   7      110.43       97.65        1.31 o   0.2322E-01
   3   4   7      376.57      381.82        3.62 o   0.2361E-02
   4   4   7       41.39       48.19        0.91 o   0.5282E-01
   5   4   7      328.33      329.63        4.12 o   0.3178E-02
   6   4   7      133.33      128.64        2.35 o   0.1706E-01
   7   4   7      135.31      139.18        2.67 o   0.1489E-01
   8   4   7        3.65        4.36        1.09 o   0.2919E+00
   9   4   7       65.58       62.82        2.85 o   0.4555E-01
   0   5   7       71.27       63.66        1.28 o   0.4118E-01
   1   5   7       97.76       93.56        1.14 o   0.2778E-01
   2   5   7      801.96      780.91        8.03 o   0.6371E-03
   3   5   7        8.76       10.39        0.50 o   0.1191E+00
   4   5   7      519.31      519.79        5.57 o   0.1355E-02
   5   5   7       36.92       37.04        0.95 o   0.7084E-01
   6   5   7      120.60      130.58        2.31 o   0.1576E-01
   7   5   7       30.33       31.59        1.27 o   0.7433E-01
   8   5   7      106.20      107.33        3.03 o   0.2358E-01
   0   6   7       24.70       25.86        0.90 o   0.7996E-01
   1   6   7      350.66      360.82        3.53 o   0.2576E-02
   2   6   7       28.85       29.40        0.77 o   0.7814E-01
   3   6   7      218.74      216.38        2.90 o   0.6925E-02
   4   6   7      125.33      126.42        1.77 o   0.1840E-01
   5   6   7       13.69       17.46        0.77 o   0.8827E-01
   6   6   7       54.51       53.41        1.50 o   0.5437E-01
   7   6   7      101.34      107.30        2.58 o   0.2232E-01
   8   6   7       55.85       50.73        2.56 o   0.5237E-01
   0   7   7       88.03       88.91        2.18 o   0.3124E-01
   1   7   7      731.46      707.94        7.70 o   0.7477E-03
   2   7   7       20.09       22.18        0.68 o   0.8333E-01
   3   7   7      115.99      121.08        1.95 o   0.1839E-01
   4   7   7       65.70       64.86        1.40 o   0.4556E-01
   5   7   7      137.81      130.52        2.77 o   0.1620E-01
   6   7   7      153.93      158.95        3.58 o   0.1195E-01
   7   7   7       56.94       56.23        2.59 o   0.5233E-01
   0   8   7       84.19       74.71        2.43 o   0.3387E-01
   1   8   7       27.13       29.86        0.90 o   0.7434E-01
   2   8   7       62.63       63.03        1.41 o   0.4740E-01
   3   8   7       37.17       40.63        1.23 o   0.6240E-01
   4   8   7       25.72       28.60        1.41 o   0.7520E-01
   5   8   7       88.03       93.81        2.90 o   0.2721E-01
   6   8   7       40.31       48.09        2.44 o   0.5120E-01
   0   9   7      268.58      265.49       10.11 o   0.4709E-02
   1   9   7       95.01       92.71        3.12 o   0.2887E-01
   2   9   7       18.81       21.75        1.54 o   0.8228E-01
   3   9   7       -0.13        1.14        1.25 o   0.4337E+00
   4   9   7       85.67       81.63        3.85 o   0.3330E-01
   5   9   7       22.90       26.56        2.43 o   0.7551E-01
   0  10   7        4.22        9.03        4.61 o   0.1197E+00
   1  10   7       48.69       54.07        4.61 o   0.5012E-01
   2  10   7      139.47      142.85        7.38 o   0.1454E-01
   0   0   8      813.03      852.97       17.02 o   0.5269E-03
   1   0   8     1797.64     1753.40       24.31 o   0.1717E-03
   2   0   8       66.92       65.07        1.41 o   0.4462E-01
   3   0   8      251.69      231.67        3.97 o   0.5446E-02
   4   0   8       85.86       81.78        1.92 o   0.3321E-01
   5   0   8      760.18      745.87       10.88 o   0.6983E-03
   6   0   8        4.35        4.38        0.64 o   0.2849E+00
   7   0   8      113.50      118.19        3.07 o   0.1953E-01
   8   0   8       26.61       22.23        2.05 o   0.7882E-01
   9   0   8        7.04        9.94        2.18 o   0.1162E+00
   0   1   8       61.80       65.48        1.28 o   0.4270E-01
   1   1   8      131.73      129.77        1.54 o   0.1731E-01
   2   1   8     1938.58     1888.74       17.91 o   0.1532E-03
   3   1   8      123.73      141.42        1.45 o   0.1280E-01
   4   1   8       24.31       28.91        0.77 o   0.7136E-01
   5   1   8      294.49      329.60        3.17 o   0.2729E-02
   6   1   8      167.49      156.87        2.22 o   0.1154E-01
   7   1   8      191.36      181.76        2.95 o   0.9020E-02
   8   1   8       28.15       26.70        1.58 o   0.7923E-01
   9   1   8      146.83      132.94        4.21 o   0.1464E-01
   0   2   8       52.59       48.87        1.02 o   0.5532E-01
   1   2   8      192.89      181.41        1.95 o   0.8934E-02
   2   2   8      752.50      728.54        7.01 o   0.7116E-03
   3   2   8      719.49      690.52        6.70 o   0.7702E-03
   4   2   8       68.97       70.13        1.13 o   0.4208E-01
   5   2   8      140.24      131.35        1.90 o   0.1575E-01
   6   2   8      469.60      469.88        5.89 o   0.1618E-02
   7   2   8       61.29       69.57        1.59 o   0.3740E-01
   8   2   8        2.24        0.73        1.03 o   0.4264E+00
   9   2   8       28.34       28.35        2.08 o   0.7989E-01
   0   3   8     1815.30     1846.21       22.65 o   0.1615E-03
   1   3   8      239.21      229.29        2.58 o   0.5926E-02
   2   3   8      100.25      100.91        1.31 o   0.2597E-01
   3   3   8      132.75      142.80        1.63 o   0.1369E-01
   4   3   8       91.04       90.39        1.36 o   0.3060E-01
   5   3   8      394.55      396.30        4.66 o   0.2214E-02
   6   3   8      643.04      613.87        8.46 o   0.9401E-03
   7   3   8       33.33       34.24        1.27 o   0.7234E-01
   8   3   8        6.85        8.02        1.24 o   0.1446E+00
   9   3   8       15.99       16.75        2.04 o   0.9634E-01
   0   4   8      350.98      344.07        4.61 o   0.2842E-02
   1   4   8      253.73      252.74        2.71 o   0.5215E-02
   2   4   8       22.46       25.27        0.68 o   0.7832E-01
   3   4   8      351.49      352.36        3.80 o   0.2806E-02
   4   4   8      148.88      150.00        2.14 o   0.1344E-01
   5   4   8       32.95       31.64        1.04 o   0.7414E-01
   6   4   8       17.34       19.08        1.01 o   0.8850E-01
   7   4   8       45.17       47.65        1.58 o   0.5774E-01
   8   4   8       65.58       69.30        2.31 o   0.4073E-01
   9   4   8       57.07       63.31        2.67 o   0.4278E-01
   0   5   8       33.91       32.73        1.02 o   0.7346E-01
   1   5   8       82.79       70.98        1.18 o   0.3432E-01
   2   5   8      367.81      369.87        4.21 o   0.2554E-02
   3   5   8       59.18       60.34        1.09 o   0.4823E-01
   4   5   8     1067.02     1046.45       14.00 o   0.3935E-03
   5   5   8      230.32      238.83        3.26 o   0.5486E-02
   6   5   8       39.92       41.09        1.32 o   0.6576E-01
   7   5   8       56.30       63.89        2.09 o   0.4087E-01
   8   5   8       55.47       56.17        2.22 o   0.5198E-01
   0   6   8      196.92      199.91        3.45 o   0.8011E-02
   1   6   8      202.94      206.99        2.44 o   0.7407E-02
   2   6   8       88.74       94.43        1.45 o   0.2673E-01
   3   6   8      152.65      155.04        2.44 o   0.1274E-01
   4   6   8       23.48       26.12        0.92 o   0.7755E-01
   5   6   8       16.70       21.42        0.92 o   0.7879E-01
   6   6   8       29.56       28.29        1.28 o   0.7762E-01
   7   6   8       40.37       43.02        1.90 o   0.6166E-01
   8   6   8      225.33      219.40        7.72 o   0.6601E-02
   0   7   8       33.91       35.36        1.02 o   0.6956E-01
   1   7   8       37.68       38.33        1.00 o   0.6883E-01
   2   7   8       21.69       22.52        0.78 o   0.8605E-01
   3   7   8       14.27       14.50        0.81 o   0.1029E+00
   4   7   8       18.23       17.03        0.90 o   0.9378E-01
   5   7   8       51.76       56.02        1.59 o   0.4993E-01
   6   7   8       84.96       85.26        2.83 o   0.3338E-01
   7   7   8       13.05        8.91        2.65 o   0.1220E+00
   0   8   8        3.20        4.90        1.15 o   0.2353E+00
   1   8   8      160.52      167.89        3.32 o   0.1047E-01
   2   8   8       16.57       17.10        1.00 o   0.9503E-01
   3   8   8        9.40       10.35        1.49 o   0.1191E+00
   4   8   8       76.77       74.15        2.94 o   0.3821E-01
   5   8   8        1.54        0.41        1.63 o   0.4341E+00
   6   8   8        2.62        1.97        2.59 o   0.6769E+00
   0   9   8        3.97        6.92        2.43 o   0.1543E+00
   1   9   8       46.70       46.40        2.41 o   0.6137E-01
   2   9   8       30.39       31.46        2.13 o   0.7514E-01
   3   9   8      139.54      139.56        4.81 o   0.1562E-01
   4   9   8        0.83        3.85        1.60 o   0.2759E+00
   0  10   8       25.46       29.83        6.01 o   0.7145E-01
   1   0   9       88.03       90.05        1.79 o   0.2969E-01
   2   0   9      945.20      926.60       13.31 o   0.4815E-03
   3   0   9       95.20       91.45        1.92 o   0.2883E-01
   4   0   9        0.51        0.07        0.68 o   0.4502E+00
   5   0   9      287.64      251.08        4.73 o   0.4262E-02
   6   0   9       -0.26        0.73        0.68 o   0.4439E+00
   7   0   9        1.66        2.20        0.38 o   0.6589E+00
   8   0   9        4.73        3.57        1.79 o   0.3663E+00
   9   0   9      563.26      521.69       20.60 o   0.1198E-02
   0   1   9      196.41      177.08        2.82 o   0.8709E-02
   1   1   9      585.84      578.69        5.39 o   0.1104E-02
   2   1   9      703.50      672.82        6.48 o   0.8017E-03
   3   1   9       20.22       22.52        0.72 o   0.8271E-01
   4   1   9      396.40      373.27        4.12 o   0.2289E-02
   5   1   9       56.56       59.20        1.13 o   0.4812E-01
   6   1   9      430.31      469.55        5.52 o   0.1431E-02
   7   1   9       16.83       18.86        0.92 o   0.8811E-01
   8   1   9      132.63      124.88        3.12 o   0.1731E-01
   9   1   9       39.67       40.56        2.26 o   0.6598E-01
   0   2   9      152.27      155.10        2.18 o   0.1280E-01
   1   2   9      155.27      164.26        1.58 o   0.1092E-01
   2   2   9       30.33       36.14        0.73 o   0.6362E-01
   3   2   9       11.96       11.70        0.59 o   0.1150E+00
   4   2   9      444.71      443.96        4.62 o   0.1813E-02
   5   2   9      343.43      326.02        4.03 o   0.2996E-02
   6   2   9       74.85       80.93        1.45 o   0.3252E-01
   7   2   9        9.60        8.59        0.96 o   0.1365E+00
   8   2   9        8.45        6.62        1.24 o   0.1693E+00
   9   2   9       38.90       38.63        2.35 o   0.6889E-01
   0   3   9       -0.64        0.05        0.79 o   0.4469E+00
   1   3   9      326.67      326.05        3.53 o   0.3242E-02
   2   3   9       38.32       39.36        0.83 o   0.6621E-01
   3   3   9       96.41      104.23        1.46 o   0.2249E-01
   4   3   9      799.46      814.56        8.69 o   0.6006E-03
   5   3   9      478.55      470.62        5.61 o   0.1595E-02
   6   3   9      167.62      176.34        2.63 o   0.9544E-02
   7   3   9      108.44      107.60        2.36 o   0.2366E-01
   8   3   9       23.67       25.50        1.54 o   0.7954E-01
   9   3   9       26.87       29.62        2.43 o   0.7397E-01
   0   4   9      123.73      141.52        2.18 o   0.1288E-01
   1   4   9       79.01       79.73        1.31 o   0.3663E-01
   2   4   9       15.74       20.78        0.69 o   0.7884E-01
   3   4   9      188.48      195.20        2.44 o   0.7949E-02
   4   4   9       15.67       12.52        0.77 o   0.1022E+00
   5   4   9      721.73      721.65        9.37 o   0.7594E-03
   6   4   9      112.15      109.14        2.13 o   0.2256E-01
   7   4   9      100.83       96.98        2.49 o   0.2654E-01
   8   4   9       18.04       14.91        1.68 o   0.9430E-01
   0   5   9        2.82        3.01        0.77 o   0.4794E+00
   1   5   9      133.46      137.66        1.76 o   0.1505E-01
   2   5   9       14.97       16.88        0.81 o   0.9160E-01
   3   5   9      737.34      709.53        9.19 o   0.7376E-03
   4   5   9       12.35       12.42        0.91 o   0.1121E+00
   5   5   9       63.27       68.41        1.50 o   0.4009E-01
   6   5   9      130.45      121.65        2.44 o   0.1781E-01
   7   5   9        3.90        4.58        1.22 o   0.2634E+00
   8   5   9      141.01      146.33        4.26 o   0.1364E-01
   0   6   9      102.24      100.41        2.18 o   0.2594E-01
   1   6   9      337.16      341.20        3.98 o   0.2930E-02
   2   6   9      105.43      105.22        1.76 o   0.2445E-01
   3   6   9      201.47      198.85        3.08 o   0.8084E-02
   4   6   9      269.22      274.50        4.48 o   0.4352E-02
   5   6   9       50.16       51.75        1.58 o   0.5565E-01
   6   6   9        4.99        6.76        1.01 o   0.1645E+00
   7   6   9       88.54       88.37        3.04 o   0.3177E-01
   0   7   9      230.45      234.54        4.61 o   0.5961E-02
   1   7   9       42.03       41.64        1.09 o   0.6577E-01
   2   7   9      212.21      206.55        3.30 o   0.7387E-02
   3   7   9       89.18       84.98        1.95 o   0.3157E-01
   4   7   9       11.84       11.75        1.00 o   0.1147E+00
   5   7   9       47.28       49.54        1.99 o   0.5621E-01
   6   7   9       25.14       27.94        1.86 o   0.7562E-01
   0   8   9       46.45       45.38        2.30 o   0.6138E-01
   1   8   9       11.64       11.08        0.89 o   0.1168E+00
   2   8   9      123.09      117.96        2.95 o   0.1949E-01
   3   8   9      111.64      108.74        3.31 o   0.2271E-01
   4   8   9        7.61       10.20        1.54 o   0.1153E+00
   5   8   9       60.84       59.69        2.90 o   0.4921E-01
   0   9   9       -1.28        1.68        4.09 o   0.6157E+00
   1   9   9       43.70       46.98        2.53 o   0.5714E-01
   2   9   9       98.14       99.11        4.16 o   0.2684E-01
   3   9   9       27.00       26.22        2.52 o   0.8091E-01
   0   0  10     1330.73     1437.59       23.29 o   0.2151E-03
   1   0  10        1.28        1.69        1.79 o   0.6624E+00
   2   0  10       19.96       21.39        1.15 o   0.8603E-01
   3   0  10     1152.24     1123.61       16.51 o   0.3468E-03
   4   0  10      462.94      426.24        6.91 o   0.1721E-02
   5   0  10      142.41      139.64        2.94 o   0.1516E-01
   6   0  10       68.07       79.83        2.05 o   0.2989E-01
   7   0  10      132.05      146.05        3.07 o   0.1261E-01
   8   0  10        4.99        7.07        2.18 o   0.1559E+00
   9   0  10        2.56        3.06        2.82 o   0.4601E+00
   0   1  10       26.49       25.89        1.02 o   0.8186E-01
   1   1  10      169.99      172.44        1.86 o   0.1032E-01
   2   1  10      437.99      458.09        4.30 o   0.1598E-02
   3   1  10      333.90      338.64        3.49 o   0.2989E-02
   4   1  10      158.60      156.34        1.99 o   0.1254E-01
   5   1  10      373.12      376.44        4.43 o   0.2433E-02
   6   1  10       62.25       69.21        1.49 o   0.3770E-01
   7   1  10      219.12      207.95        3.17 o   0.7011E-02
   8   1  10      105.56      107.75        3.03 o   0.2286E-01
   9   1  10       16.70       18.05        2.13 o   0.9208E-01
   0   2  10       78.18       82.52        1.54 o   0.3219E-01
   1   2  10      206.20      194.29        2.13 o   0.7878E-02
   2   2  10       59.69       63.66        1.04 o   0.4383E-01
   3   2  10       -0.32        0.31        0.49 o   0.4601E+00
   4   2  10      260.32      274.54        2.90 o   0.4173E-02
   5   2  10      435.88      426.33        5.34 o   0.1899E-02
   6   2  10       23.61       25.17        1.00 o   0.8043E-01
   7   2  10      222.90      204.77        3.89 o   0.6852E-02
   8   2  10       48.75       45.58        2.17 o   0.5869E-01
   9   2  10       38.71       43.68        2.79 o   0.5774E-01
   0   3  10      171.46      171.40        2.82 o   0.1083E-01
   1   3  10       70.89       73.26        1.27 o   0.3857E-01
   2   3  10      127.57      117.54        1.69 o   0.1850E-01
   3   3  10      258.98      270.14        3.18 o   0.4355E-02
   4   3  10      195.52      199.77        2.44 o   0.7918E-02
   5   3  10      335.82      335.06        4.48 o   0.3054E-02
   6   3  10       44.72       44.59        1.41 o   0.6328E-01
   7   3  10      232.30      229.19        4.21 o   0.6192E-02
   8   3  10       62.44       64.72        2.58 o   0.4406E-01
   0   4  10      215.48      192.37        3.45 o   0.7337E-02
   1   4  10      108.70      115.87        1.63 o   0.1982E-01
   2   4  10      239.28      244.52        3.26 o   0.5397E-02
   3   4  10      667.48      676.69        7.97 o   0.8289E-03
   4   4  10      324.94      312.26        4.17 o   0.3316E-02
   5   4  10       58.86       59.79        1.45 o   0.4898E-01
   6   4  10      182.85      173.97        3.35 o   0.9813E-02
   7   4  10      248.17      228.77        5.70 o   0.5597E-02
   8   4  10       72.29       68.15        2.99 o   0.4090E-01
   0   5  10      243.75      238.70        4.48 o   0.5671E-02
   1   5  10       15.80       17.32        0.77 o   0.9259E-01
   2   5  10      645.53      624.52        7.88 o   0.9320E-03
   3   5  10       16.63       18.64        0.95 o   0.8844E-01
   4   5  10      156.87      155.25        2.68 o   0.1277E-01
   5   5  10       70.18       75.02        1.83 o   0.3654E-01
   6   5  10      138.45      146.29        2.99 o   0.1314E-01
   7   5  10       27.25       28.51        1.77 o   0.7772E-01
   0   6  10        8.32        8.18        1.02 o   0.1477E+00
   1   6  10      373.37      374.40        4.43 o   0.2494E-02
   2   6  10       90.08       85.35        1.81 o   0.3115E-01
   3   6  10       13.18       13.94        0.89 o   0.1035E+00
   4   6  10       86.63       86.57        2.35 o   0.3274E-01
   5   6  10        2.50        4.60        0.98 o   0.2521E+00
   6   6  10       32.82       34.43        1.83 o   0.7087E-01
   7   6  10       19.26       21.46        2.46 o   0.8423E-01
   0   7  10      139.47      136.96        3.45 o   0.1574E-01
   1   7  10        4.16        4.47        0.64 o   0.2906E+00
   2   7  10      223.03      219.45        3.89 o   0.6690E-02
   3   7  10       48.94       55.52        1.54 o   0.4714E-01
   4   7  10      107.03      105.42        3.42 o   0.2418E-01
   5   7  10       25.34       29.90        2.22 o   0.7071E-01
   6   7  10      101.15      101.19        5.44 o   0.2627E-01
   0   8  10      187.45      156.69        6.01 o   0.9499E-02
   1   8  10      110.55      112.08        3.14 o   0.2243E-01
   2   8  10       71.97       73.10        2.44 o   0.3983E-01
   3   8  10       98.08      100.30        3.66 o   0.2561E-01
   4   8  10        3.58        2.00        1.67 o   0.6331E+00
   0   9  10       94.43       98.34        5.50 o   0.2597E-01
   1   9  10        2.18        3.45        2.13 o   0.3784E+00
   2   9  10       17.15       16.34        2.27 o   0.9631E-01
   1   0  11      439.40      424.54        6.01 o   0.1879E-02
   2   0  11      951.09      934.87       14.59 o   0.4765E-03
   3   0  11       86.50       81.85        2.43 o   0.3288E-01
   4   0  11     1083.78     1053.76       17.66 o   0.3833E-03
   5   0  11      300.69      325.13        5.50 o   0.2919E-02
   6   0  11        6.53       11.64        1.15 o   0.1017E+00
   7   0  11       12.92       12.90        1.28 o   0.1096E+00
   8   0  11      169.16      159.58        7.04 o   0.1132E-01
   0   1  11      667.29      642.04        8.70 o   0.8794E-03
   1   1  11      760.50      753.55        7.06 o   0.6971E-03
   2   1  11       53.36       56.50        1.13 o   0.5049E-01
   3   1  11       10.17       12.05        0.73 o   0.1076E+00
   4   1  11       23.80       25.36        0.90 o   0.8067E-01
   5   1  11      177.79      172.35        2.63 o   0.1026E-01
   6   1  11      136.46      127.71        2.31 o   0.1651E-01
   7   1  11       71.40       65.16        1.81 o   0.4124E-01
   8   1  11       76.20       67.13        3.21 o   0.3814E-01
   0   2  11      829.92      823.84       10.88 o   0.5999E-03
   1   2  11      313.17      313.23        3.26 o   0.3482E-02
   2   2  11      997.41      955.21       10.18 o   0.4395E-03
   3   2  11      419.12      408.09        4.62 o   0.2043E-02
   4   2  11      139.54      143.43        2.04 o   0.1438E-01
   5   2  11      301.14      310.47        4.07 o   0.3399E-02
   6   2  11       86.31       88.52        1.86 o   0.3117E-01
   7   2  11       18.75       18.26        1.18 o   0.9301E-01
   8   2  11       89.89       96.13        3.44 o   0.2648E-01
   0   3  11      178.50      162.14        3.07 o   0.1036E-01
   1   3  11      105.18       97.18        1.63 o   0.2500E-01
   2   3  11       13.05       13.74        0.66 o   0.1032E+00
   3   3  11       11.13       12.99        0.68 o   0.1034E+00
   4   3  11      259.43      260.11        3.53 o   0.4883E-02
   5   3  11       58.99       60.49        1.40 o   0.4865E-01
   6   3  11       36.72       38.98        1.46 o   0.6691E-01
   7   3  11       30.01       31.52        1.90 o   0.7405E-01
   8   3  11       60.91       67.37        2.90 o   0.3963E-01
   0   4  11      124.24      120.88        2.56 o   0.1915E-01
   1   4  11      325.71      339.93        3.85 o   0.2818E-02
   2   4  11       88.86       92.42        1.76 o   0.2859E-01
   3   4  11      203.38      198.75        2.94 o   0.7972E-02
   4   4  11       82.60       76.72        1.63 o   0.3488E-01
   5   4  11       59.95       56.37        1.65 o   0.4956E-01
   6   4  11       67.37       68.59        2.14 o   0.4212E-01
   7   4  11      141.26      133.82        4.08 o   0.1554E-01
   0   5  11       41.20       48.27        1.79 o   0.5159E-01
   1   5  11      113.88      114.49        1.81 o   0.2138E-01
   2   5  11      457.50      434.73        6.02 o   0.1749E-02
   3   5  11       21.50       17.94        1.23 o   0.8672E-01
   4   5  11        9.21       13.20        1.12 o   0.9826E-01
   5   5  11       10.04        8.28        1.32 o   0.1389E+00
   6   5  11       25.14       21.92        1.53 o   0.8133E-01
   7   5  11       26.68       32.88        2.04 o   0.6540E-01
   0   6  11       72.55       72.85        2.05 o   0.4087E-01
   1   6  11       25.27       28.34        1.04 o   0.7447E-01
   2   6  11      109.21      114.70        2.17 o   0.1995E-01
   3   6  11      136.98      149.24        3.03 o   0.1238E-01
   4   6  11      100.51       98.08        3.10 o   0.2660E-01
   5   6  11      426.92      400.49       10.40 o   0.1995E-02
   6   6  11       85.35       79.76        3.75 o   0.3345E-01
   0   7  11      197.31      191.09        4.86 o   0.8484E-02
   1   7  11       10.56       14.25        0.95 o   0.9536E-01
   2   7  11      183.87      179.49        3.66 o   0.9610E-02
   3   7  11        1.73        1.15        1.23 o   0.4470E+00
   4   7  11       55.72       61.34        2.40 o   0.4444E-01
   5   7  11        4.80        2.43        2.13 o   0.5481E+00
   0   8  11       38.90       42.57        2.69 o   0.6049E-01
   1   8  11       30.77       31.55        1.81 o   0.7481E-01
   2   8  11        5.37        2.97        1.77 o   0.4361E+00
   3   8  11      166.41      158.74        5.84 o   0.1162E-01
   4   8  11       44.34       42.86        3.30 o   0.6328E-01
   0   0  12      131.54      126.12        3.58 o   0.1748E-01
   1   0  12       46.83       49.12        1.54 o   0.5661E-01
   2   0  12        2.18        3.48        1.15 o   0.3752E+00
   3   0  12     1298.74     1264.77       21.88 o   0.2856E-03
   4   0  12       99.55      101.13        2.69 o   0.2599E-01
   5   0  12       12.80       13.32        1.41 o   0.1067E+00
   6   0  12       21.88       15.25        1.66 o   0.8508E-01
   7   0  12       40.95       44.51        2.30 o   0.5884E-01
   8   0  12       22.39       23.27        3.20 o   0.8419E-01
   0   1  12      132.43      136.61        2.43 o   0.1555E-01
   1   1  12      333.77      322.32        3.48 o   0.3140E-02
   2   1  12      403.70      417.38        4.66 o   0.1956E-02
   3   1  12      138.32      139.01        2.13 o   0.1565E-01
   4   1  12        3.01        2.93        0.78 o   0.4975E+00
   5   1  12       88.48       85.94        1.72 o   0.3188E-01
   6   1  12       15.93       19.73        1.09 o   0.8294E-01
   7   1  12       86.11       83.16        2.40 o   0.3307E-01
   8   1  12      186.49      175.57        5.48 o   0.9486E-02
   0   2  12      172.87      168.72        3.07 o   0.1075E-01
   1   2  12      207.61      208.41        2.49 o   0.7580E-02
   2   2  12      368.64      376.95        4.39 o   0.2403E-02
   3   2  12       81.44       89.91        1.58 o   0.2745E-01
   4   2  12      155.40      143.71        2.45 o   0.1323E-01
   5   2  12      243.50      240.11        3.67 o   0.5671E-02
   6   2  12       89.82       91.14        2.40 o   0.2997E-01
   7   2  12       17.21       18.16        1.63 o   0.9250E-01
   8   2  12      155.47      145.06        5.30 o   0.1320E-01
   0   3  12       42.99       43.62        1.54 o   0.6337E-01
   1   3  12      265.19      280.01        3.30 o   0.3992E-02
   2   3  12      718.79      716.56        8.53 o   0.7678E-03
   3   3  12       79.84       85.02        1.58 o   0.3132E-01
   4   3  12       34.16       31.47        1.13 o   0.7225E-01
   5   3  12      312.85      292.41        4.93 o   0.3594E-02
   6   3  12       29.30       27.22        1.55 o   0.7731E-01
   7   3  12        5.57        8.35        1.49 o   0.1329E+00
   0   4  12      127.96      132.27        2.94 o   0.1616E-01
   1   4  12        9.08        7.76        0.90 o   0.1493E+00
   2   4  12      104.48      108.38        2.08 o   0.2240E-01
   3   4  12       63.66       65.01        1.68 o   0.4518E-01
   4   4  12       50.61       51.99        1.42 o   0.5545E-01
   5   4  12       83.36       83.07        2.47 o   0.3444E-01
   6   4  12        6.46        7.06        1.52 o   0.1658E+00
   7   4  12       10.49        9.47        1.95 o   0.1281E+00
   0   5  12      223.03      238.46        4.86 o   0.5352E-02
   1   5  12       80.16       79.26        1.63 o   0.3623E-01
   2   5  12      282.14      284.52        4.21 o   0.4162E-02
   3   5  12       32.31       33.42        1.54 o   0.7326E-01
   4   5  12       12.73       16.13        1.36 o   0.9066E-01
   5   5  12       33.33       33.09        1.85 o   0.7435E-01
   6   5  12        4.67        5.51        1.72 o   0.2069E+00
   0   6  12      484.69      468.59       11.13 o   0.1565E-02
   1   6  12      266.02      253.67        4.21 o   0.4857E-02
   2   6  12       61.93       59.39        1.72 o   0.4824E-01
   3   6  12      109.59      104.42        2.98 o   0.2345E-01
   4   6  12       16.19       16.35        1.72 o   0.9740E-01
   5   6  12        9.34        8.77        1.91 o   0.1377E+00
   6   6  12       76.71       81.56        5.77 o   0.3312E-01
   0   7  12       38.13       36.00        2.18 o   0.6869E-01
   1   7  12       45.23       50.22        1.67 o   0.5245E-01
   2   7  12       83.49       77.52        2.54 o   0.3439E-01
   3   7  12        8.13        8.62        1.41 o   0.1393E+00
   4   7  12       41.07       47.12        3.05 o   0.5394E-01
   0   8  12        4.99        5.74        2.43 o   0.2058E+00
   1   8  12      196.28      195.55        7.22 o   0.8459E-02
   2   8  12       -1.09        0.07        4.02 o   0.4594E+00
   1   0  13      383.99      403.37        6.27 o   0.2031E-02
   2   0  13        5.25        4.37        1.28 o   0.2839E+00
   3   0  13      287.52      293.26        6.01 o   0.3788E-02
   4   0  13        5.89        8.99        1.41 o   0.1265E+00
   5   0  13        2.94        2.32        1.28 o   0.6245E+00
   6   0  13        1.54        1.69        1.66 o   0.6746E+00
   7   0  13        0.77        1.95        1.81 o   0.6196E+00
   0   1  13     1546.72     1543.70       23.67 o   0.2181E-03
   1   1  13      576.82      571.84        5.97 o   0.1134E-02
   2   1  13        9.60        8.71        0.95 o   0.1352E+00
   3   1  13       47.54       47.59        1.31 o   0.6050E-01
   4   1  13       37.17       45.17        1.31 o   0.5354E-01
   5   1  13       16.12       17.52        1.22 o   0.9252E-01
   6   1  13       19.39       20.07        1.45 o   0.8926E-01
   7   1  13      116.25      107.85        3.41 o   0.2146E-01
   0   2  13        6.01        8.92        0.90 o   0.1271E+00
   1   2  13      209.01      212.43        2.53 o   0.7056E-02
   2   2  13      146.00      144.13        2.18 o   0.1449E-01
   3   2  13       79.84       78.97        1.68 o   0.3641E-01
   4   2  13       54.32       54.54        1.54 o   0.5449E-01
   5   2  13      119.00      128.37        2.88 o   0.1621E-01
   6   2  13       37.68       42.48        1.76 o   0.5875E-01
   7   2  13       28.85       27.59        2.01 o   0.7846E-01
   0   3  13        3.97        5.60        1.28 o   0.2012E+00
   1   3  13       92.13       87.83        1.76 o   0.3020E-01
   2   3  13      359.94      357.41        5.34 o   0.2697E-02
   3   3  13      542.59      531.97        7.83 o   0.1269E-02
   4   3  13       46.51       48.33        1.49 o   0.5770E-01
   5   3  13        1.73        1.74        0.95 o   0.6925E+00
   6   3  13      145.23      140.20        4.34 o   0.1473E-01
   7   3  13       63.79       64.34        2.91 o   0.4601E-01
   0   4  13       19.07       19.30        1.54 o   0.9216E-01
   1   4  13      188.03      191.39        2.94 o   0.8611E-02
   2   4  13       60.27       65.05        1.72 o   0.4292E-01
   3   4  13       14.08       14.91        1.27 o   0.1022E+00
   4   4  13       54.51       53.18        1.77 o   0.5423E-01
   5   4  13       75.43       71.99        2.67 o   0.3900E-01
   6   4  13      113.94      110.81        4.63 o   0.2199E-01
   0   5  13        5.89        8.48        1.41 o   0.1328E+00
   1   5  13        3.84        4.32        1.00 o   0.2994E+00
   2   5  13       64.81       63.50        1.90 o   0.4620E-01
   3   5  13      134.48      140.72        3.23 o   0.1427E-01
   4   5  13       45.04       45.30        2.04 o   0.6295E-01
   5   5  13      225.97      215.00        6.02 o   0.6614E-02
   6   5  13      295.45      269.73       11.66 o   0.4025E-02
   0   6  13      213.43      220.19        6.01 o   0.6494E-02
   1   6  13       31.48       30.61        1.67 o   0.7613E-01
   2   6  13       18.62       20.96        1.40 o   0.8478E-01
   3   6  13       94.43       93.92        2.81 o   0.2907E-01
   4   6  13       15.16       15.10        2.04 o   0.1015E+00
   5   6  13       69.10       73.19        4.22 o   0.3820E-01
   0   7  13      174.91      169.83        6.91 o   0.1056E-01
   1   7  13       19.51       18.62        2.13 o   0.9136E-01
   2   7  13      150.73      142.76        4.83 o   0.1387E-01
   3   7  13        4.22        2.41        2.29 o   0.5680E+00
   0   0  14      429.80      424.06       11.26 o   0.1944E-02
   1   0  14       35.83       33.97        1.66 o   0.7095E-01
   2   0  14       -1.15        0.11        2.43 o   0.4580E+00
   3   0  14        5.25        4.06        1.54 o   0.3093E+00
   4   0  14        1.54        0.20        1.28 o   0.4286E+00
   5   0  14       93.54       89.26        3.71 o   0.2958E-01
   6   0  14        7.81        5.88        1.79 o   0.1889E+00
   7   0  14        1.66        0.01        2.56 o   0.4213E+00
   0   1  14        4.61        3.44        1.15 o   0.3784E+00
   1   1  14       79.46       77.13        1.54 o   0.3665E-01
   2   1  14      318.48      316.41        4.52 o   0.3398E-02
   3   1  14       75.11       78.76        1.81 o   0.3503E-01
   4   1  14       30.71       30.02        1.45 o   0.7689E-01
   5   1  14        4.80        5.48        1.22 o   0.2114E+00
   6   1  14       73.57       71.34        2.35 o   0.4019E-01
   7   1  14       28.41       26.79        2.53 o   0.7875E-01
   0   2  14       72.68       73.10        2.05 o   0.4031E-01
   1   2  14      166.15      168.73        2.40 o   0.1089E-01
   2   2  14        1.47        0.23        0.78 o   0.4308E+00
   3   2  14      198.14      214.75        3.35 o   0.6348E-02
   4   2  14       38.07       35.64        1.50 o   0.6852E-01
   5   2  14       19.39       15.95        1.56 o   0.9097E-01
   6   2  14       33.52       37.18        1.95 o   0.6555E-01
   7   2  14        8.57       10.90        2.67 o   0.1134E+00
   0   3  14      823.77      774.93       14.84 o   0.6085E-03
   1   3  14       40.31       42.70        1.45 o   0.6175E-01
   2   3  14       93.98       85.49        2.13 o   0.2937E-01
   3   3  14       15.29       16.23        1.29 o   0.9529E-01
   4   3  14        8.32        9.92        1.27 o   0.1222E+00
   5   3  14       64.62       65.91        2.53 o   0.4475E-01
   6   3  14       25.91       29.43        2.31 o   0.7299E-01
   0   4  14       21.37       23.05        1.66 o   0.8284E-01
   1   4  14      162.69      160.02        3.13 o   0.1200E-01
   2   4  14      179.01      183.59        3.58 o   0.9266E-02
   3   4  14       20.47       23.46        1.63 o   0.8035E-01
   4   4  14       35.70       34.69        1.96 o   0.7168E-01
   5   4  14       25.08       28.89        2.17 o   0.7321E-01
   6   4  14        3.01        1.99        2.19 o   0.6600E+00
   0   5  14       46.83       49.91        2.56 o   0.5488E-01
   1   5  14      339.08      316.58        6.45 o   0.3083E-02
   2   5  14       89.63       91.99        2.53 o   0.2901E-01
   3   5  14       12.73       14.51        1.64 o   0.9784E-01
   4   5  14      186.94      176.07        5.46 o   0.9435E-02
   5   5  14      116.82      112.53        5.75 o   0.2119E-01
   0   6  14       63.72       64.18        3.45 o   0.4627E-01
   1   6  14       69.16       71.35        2.35 o   0.4044E-01
   2   6  14       91.74       91.41        3.01 o   0.3026E-01
   3   6  14       37.75       42.46        2.40 o   0.5924E-01
   4   6  14        1.79        2.54        2.81 o   0.5497E+00
   0   7  14      115.54      126.10        5.89 o   0.1642E-01
   1   7  14       52.59       57.62        2.81 o   0.4718E-01
   2   7  14      163.72      158.28        6.02 o   0.1191E-01
   1   0  15       10.49       12.61        1.41 o   0.1065E+00
   2   0  15      376.70      367.59        8.32 o   0.2493E-02
   3   0  15        3.71        3.58        1.54 o   0.3762E+00
   4   0  15       10.88        9.73        1.92 o   0.1255E+00
   5   0  15       57.58       52.68        3.33 o   0.5109E-01
   6   0  15       15.35       11.97        3.20 o   0.1039E+00
   0   1  15       29.05       29.10        1.66 o   0.7888E-01
   1   1  15       76.20       73.26        1.67 o   0.3854E-01
   2   1  15       34.93       38.54        1.36 o   0.6379E-01
   3   1  15       33.72       37.52        1.63 o   0.6523E-01
   4   1  15       45.49       48.79        2.06 o   0.5554E-01
   5   1  15      143.44      131.69        4.23 o   0.1521E-01
   6   1  15       23.10       22.92        2.22 o   0.8607E-01
   0   2  15       27.77       28.03        1.54 o   0.8058E-01
   1   2  15      146.19      149.31        2.49 o   0.1365E-01
   2   2  15       35.51       39.27        1.32 o   0.6333E-01
   3   2  15       19.90       25.65        1.31 o   0.7224E-01
   4   2  15       28.47       27.74        1.67 o   0.7933E-01
   5   2  15       31.41       29.15        2.17 o   0.7515E-01
   6   2  15      181.50      173.34        5.97 o   0.9919E-02
   0   3  15      148.81      151.83        4.09 o   0.1297E-01
   1   3  15       11.90       11.35        1.31 o   0.1154E+00
   2   3  15      260.84      253.40        5.02 o   0.5008E-02
   3   3  15        7.61        7.04        1.15 o   0.1650E+00
   4   3  15       24.06       25.70        1.92 o   0.8055E-01
   5   3  15       12.48       14.76        1.99 o   0.9731E-01
   0   4  15        2.94        0.70        1.66 o   0.4080E+00
   1   4  15      150.67      152.34        3.26 o   0.1331E-01
   2   4  15        9.28        7.65        1.54 o   0.1484E+00
   3   4  15        6.53        6.44        2.15 o   0.1806E+00
   4   4  15      123.86      126.14        4.56 o   0.1810E-01
   5   4  15       70.12       73.29        3.94 o   0.3870E-01
   0   5  15       11.39       10.26        2.56 o   0.1207E+00
   1   5  15       51.31       54.67        2.22 o   0.5069E-01
   2   5  15        3.77        7.01        1.67 o   0.1486E+00
   3   5  15       34.36       31.60        2.56 o   0.7188E-01
   4   5  15       44.53       51.36        3.44 o   0.4956E-01
   0   6  15       17.40       13.78        3.20 o   0.9633E-01
   1   6  15       66.73       71.37        3.20 o   0.3870E-01
   2   6  15       15.80       17.66        2.24 o   0.9102E-01
   0   0  16      150.09      139.74        7.29 o   0.1403E-01
   1   0  16       70.38       66.53        2.94 o   0.4215E-01
   2   0  16      133.84      139.03        4.86 o   0.1482E-01
   3   0  16        4.99        8.45        2.82 o   0.1291E+00
   4   0  16        4.99        5.40        1.79 o   0.2188E+00
   5   0  16       10.11        9.52        2.30 o   0.1300E+00
   0   1  16      106.84      109.36        3.58 o   0.2261E-01
   1   1  16       95.52       99.05        2.62 o   0.2584E-01
   2   1  16       47.09       47.06        2.14 o   0.6103E-01
   3   1  16      218.74      194.65        5.48 o   0.7138E-02
   4   1  16       32.37       33.34        2.24 o   0.7307E-01
   5   1  16       30.71       25.97        2.60 o   0.7418E-01
   0   2  16       43.50       41.27        2.56 o   0.6357E-01
   1   2  16       11.64        8.69        1.01 o   0.1295E+00
   2   2  16       40.43       42.35        1.67 o   0.6320E-01
   3   2  16        4.67        1.99        1.76 o   0.5874E+00
   4   2  16      176.90      180.98        6.07 o   0.9400E-02
   5   2  16       60.59       60.96        4.27 o   0.4903E-01
   0   3  16       10.11       11.26        2.18 o   0.1132E+00
   1   3  16       71.53       72.50        2.67 o   0.4060E-01
   2   3  16        3.01        2.36        1.86 o   0.6240E+00
   3   3  16       47.22       49.01        2.80 o   0.5800E-01
   4   3  16       20.15       18.57        2.69 o   0.8993E-01
   0   4  16       56.30       54.18        4.35 o   0.5266E-01
   1   4  16       38.19       41.58        2.35 o   0.6180E-01
   2   4  16        9.66       11.36        1.99 o   0.1111E+00
   3   4  16       29.17       34.38        3.03 o   0.6566E-01
   4   4  16       74.28       75.00        4.63 o   0.3885E-01
   0   5  16       14.84       21.31        3.33 o   0.7590E-01
   1   5  16       22.01       30.02        2.40 o   0.6487E-01
   2   5  16       36.85       39.01        2.72 o   0.6609E-01
   1   0  17       14.08       14.29        2.05 o   0.1027E+00
   2   0  17       14.84       16.26        2.30 o   0.9524E-01
   3   0  17       14.97       16.09        2.56 o   0.9629E-01
   4   0  17        8.70       12.40        3.45 o   0.1008E+00
   0   1  17      107.74      104.17        4.99 o   0.2403E-01
   1   1  17      277.92      259.20        6.61 o   0.4497E-02
   2   1  17       61.23       68.12        2.94 o   0.3912E-01
   3   1  17       12.86       10.46        2.06 o   0.1154E+00
   4   1  17        4.09        2.28        3.35 o   0.5729E+00
   0   2  17        5.89        8.67        2.94 o   0.1267E+00
   1   2  17        4.54        5.45        1.90 o   0.2244E+00
   2   2  17      103.52      111.03        4.12 o   0.2089E-01
   3   2  17       65.00       68.69        3.54 o   0.4097E-01
   4   2  17        7.04        6.43        3.30 o   0.1839E+00
   0   3  17        8.57        7.56        2.82 o   0.1528E+00
   1   3  17        7.23       12.60        2.22 o   0.9614E-01
   2   3  17       98.27      100.83        4.75 o   0.2541E-01
   3   3  17       28.73       34.87        3.40 o   0.6472E-01
   0   4  17       31.99       26.91        4.09 o   0.7258E-01
   1   4  17       18.23       17.06        2.78 o   0.9384E-01
   2   4  17      160.58      160.77        6.76 o   0.1220E-01
   0   0  18      216.50      202.61       13.18 o   0.7205E-02
   1   0  18       -2.05        0.50        3.07 o   0.4241E+00
   2   0  18      104.03      107.29        9.60 o   0.2313E-01
   0   1  18        0.77        1.78        2.15 o   0.6243E+00
   1   1  18        7.04       13.83        3.18 o   0.8801E-01
   2   1  18       22.84       22.58        4.23 o   0.8644E-01
   0   2  18       24.44       22.84        4.35 o   0.8342E-01
   1   2  18      151.88      152.16        9.35 o   0.1347E-01
   2   2  18       15.93       14.61        3.53 o   0.9976E-01
